# Supplementary material for: Recruitment strategies and lessons learned from a large genetic study of African Americans
Source: PLOS Glob Public Health. 2022 Aug 5;2(8):e0000416. doi: 10.1371/journal.pgph.0000416 (PMC9897316; doi:10.1371/journal.pgph.0000416)
Supplement: S1 Data — (XLSX) [file pgph.0000416.s001.xlsx]

## Sheet: Monthly Enrollment
Enrollment ID	Date of Enrollment	Site ID	Disease Status at Enrollment
1	2010-07-19	Scheie	Case (GLA)		Note: Subjects recruited from PMBB were given an "unknown" disease status upon enrollment. ICD-10 codes and patient ophthalmology records (when available) were later reviewed by a post-doctoral fellow, who re-classfied subjects as case, control, or suspect.
2	2010-07-19	Scheie	Case (GLA)		Note: Patients recruited from Drexel, Media, and Chester were excluded from further analysis due to low enrollment numbers over a very short period of time.
3	2010-07-20	Scheie	Case (GLA)
4	2010-07-20	Scheie	Case (GLA)
5	2010-07-20	Scheie	Case (GLA)
6	2010-07-20	Scheie	Suspect/Borderline (SUS)
7	2010-07-20	Scheie	Case (GLA)
8	2010-07-21	Scheie	Case (GLA)
9	2010-07-21	Scheie	Case (GLA)
10	2010-07-21	Scheie	Case (GLA)
11	2010-07-21	Scheie	Case (GLA)
12	2010-07-21	Scheie	Case (GLA)
13	2010-07-21	Scheie	Case (GLA)
14	2010-07-22	Scheie	Case (GLA)
15	2010-07-22	Scheie	Case (GLA)
16	2010-07-23	Scheie	Case (GLA)
17	2010-07-23	Scheie	Case (GLA)
18	2010-07-23	Scheie	Case (GLA)
19	2010-07-23	Scheie	Case (GLA)
20	2010-07-26	Scheie	Case (GLA)
21	2010-07-26	Scheie	Case (GLA)
22	2010-07-26	Scheie	Case (GLA)
23	2010-07-26	Scheie	Case (GLA)
24	2010-07-26	Scheie	Case (GLA)
25	2010-07-26	Scheie	Case (GLA)
26	2010-07-27	Scheie	Case (GLA)
27	2010-07-27	Scheie	Case (GLA)
28	2010-07-27	Scheie	Case (GLA)
29	2010-07-27	Scheie	Case (GLA)
30	2010-07-27	Scheie	Case (GLA)
31	2010-07-27	Scheie	Case (GLA)
32	2010-07-27	Scheie	Case (GLA)
33	2010-07-28	Scheie	Case (GLA)
34	2010-07-29	Scheie	Case (GLA)
35	2010-07-29	Scheie	Case (GLA)
36	2010-07-30	Scheie	Case (GLA)
37	2010-08-02	Scheie	Case (GLA)
38	2010-08-02	Scheie	Case (GLA)
39	2010-08-02	Scheie	Case (GLA)
40	2010-08-02	Scheie	Case (GLA)
41	2010-08-02	Scheie	Case (GLA)
42	2010-08-02	Scheie	Case (GLA)
43	2010-08-02	Scheie	Case (GLA)
44	2010-08-02	Scheie	Case (GLA)
45	2010-08-02	Scheie	Case (GLA)
46	2010-08-02	Scheie	Case (GLA)
47	2010-08-02	Scheie	Case (GLA)
48	2010-08-02	Scheie	Case (GLA)
49	2010-08-03	Scheie	Case (GLA)
50	2010-08-03	Scheie	Case (GLA)
51	2010-08-03	Scheie	Case (GLA)
52	2010-08-03	Scheie	Case (GLA)
53	2010-08-03	Scheie	Case (GLA)
54	2010-08-03	Scheie	Case (GLA)
55	2010-08-03	Scheie	Case (GLA)
56	2010-08-03	Scheie	Case (GLA)
57	2010-08-03	Scheie	Case (GLA)
58	2010-08-03	Scheie	Case (GLA)
59	2010-08-03	Scheie	Case (GLA)
60	2010-08-04	Scheie	Case (GLA)
61	2010-08-04	Scheie	Case (GLA)
62	2010-08-04	Scheie	Case (GLA)
63	2010-08-05	Scheie	Case (GLA)
64	2010-08-05	Scheie	Case (GLA)
65	2010-08-05	Scheie	Case (GLA)
66	2010-08-06	Scheie	Case (GLA)
67	2010-08-06	Scheie	Case (GLA)
68	2010-08-06	Scheie	Case (GLA)
69	2010-08-06	Scheie	Case (GLA)
70	2010-08-06	Scheie	Case (GLA)
71	2010-08-06	Scheie	Case (GLA)
72	2010-08-06	Scheie	Case (GLA)
73	2010-08-06	Scheie	Case (GLA)
74	2010-08-06	Scheie	Case (GLA)
75	2010-08-06	Scheie	Case (GLA)
76	2010-08-06	Scheie	Case (GLA)
77	2010-08-06	Scheie	Case (GLA)
78	2010-08-09	Scheie	Case (GLA)
79	2010-08-09	Scheie	Case (GLA)
80	2010-08-09	Scheie	Case (GLA)
81	2010-08-09	Scheie	Case (GLA)
82	2010-08-09	Scheie	Case (GLA)
83	2010-08-09	Scheie	Case (GLA)
84	2010-08-09	Scheie	Case (GLA)
85	2010-08-09	Scheie	Case (GLA)
86	2010-08-09	Scheie	Case (GLA)
87	2010-08-09	Scheie	Case (GLA)
88	2010-08-09	Scheie	Case (GLA)
89	2010-08-09	Scheie	Case (GLA)
90	2010-08-09	Scheie	Case (GLA)
91	2010-08-09	Scheie	Case (GLA)
92	2010-08-10	Scheie	Case (GLA)
93	2010-08-10	Scheie	Case (GLA)
94	2010-08-10	Scheie	Case (GLA)
95	2010-08-10	Scheie	Case (GLA)
96	2010-08-10	Scheie	Case (GLA)
97	2010-08-10	Scheie	Case (GLA)
98	2010-08-10	Scheie	Case (GLA)
99	2010-08-10	Scheie	Case (GLA)
100	2010-08-10	Scheie	Case (GLA)
101	2010-08-10	Scheie	Case (GLA)
102	2010-08-10	Scheie	Case (GLA)
103	2010-08-10	Scheie	Case (GLA)
104	2010-08-10	Scheie	Case (GLA)
105	2010-08-10	Scheie	Case (GLA)
106	2010-08-10	Scheie	Case (GLA)
107	2010-08-10	Scheie	Case (GLA)
108	2010-08-10	Scheie	Case (GLA)
109	2010-08-10	Scheie	Case (GLA)
110	2010-08-11	Scheie	Case (GLA)
111	2010-08-11	Scheie	Case (GLA)
112	2010-08-11	Scheie	Case (GLA)
113	2010-08-11	Scheie	Case (GLA)
114	2010-08-11	Scheie	Case (GLA)
115	2010-08-11	Scheie	Case (GLA)
116	2010-08-11	Scheie	Case (GLA)
117	2010-08-11	Scheie	Case (GLA)
118	2010-08-11	Scheie	Case (GLA)
119	2010-08-11	Scheie	Case (GLA)
120	2010-08-11	Scheie	Case (GLA)
121	2010-08-12	Scheie	Case (GLA)
122	2010-08-12	Scheie	Case (GLA)
123	2010-08-12	Scheie	Case (GLA)
124	2010-08-12	Scheie	Case (GLA)
125	2010-08-12	Scheie	Case (GLA)
126	2010-08-13	Scheie	Case (GLA)
127	2010-08-16	Scheie	Case (GLA)
128	2010-08-16	Scheie	Case (GLA)
129	2010-08-16	Scheie	Case (GLA)
130	2010-08-16	Scheie	Case (GLA)
131	2010-08-16	Scheie	Case (GLA)
132	2010-08-16	Scheie	Case (GLA)
133	2010-08-16	Scheie	Case (GLA)
134	2010-08-16	Scheie	Case (GLA)
135	2010-08-16	Scheie	Case (GLA)
136	2010-08-16	Scheie	Case (GLA)
137	2010-08-16	Scheie	Case (GLA)
138	2010-08-16	Scheie	Case (GLA)
139	2010-08-16	Scheie	Case (GLA)
140	2010-08-16	Scheie	Case (GLA)
141	2010-08-16	Scheie	Case (GLA)
142	2010-08-16	Scheie	Case (GLA)
143	2010-08-17	Scheie	Case (GLA)
144	2010-08-17	Scheie	Case (GLA)
145	2010-08-17	Scheie	Case (GLA)
146	2010-08-17	Scheie	Case (GLA)
147	2010-08-17	Scheie	Case (GLA)
148	2010-08-17	Scheie	Case (GLA)
149	2010-08-17	Scheie	Case (GLA)
150	2010-08-18	Scheie	Case (GLA)
151	2010-08-18	Scheie	Case (GLA)
152	2010-08-18	Scheie	Case (GLA)
153	2010-08-18	Scheie	Case (GLA)
154	2010-08-18	Scheie	Case (GLA)
155	2010-08-18	Scheie	Case (GLA)
156	2010-08-18	Scheie	Case (GLA)
157	2010-08-19	Scheie	Case (GLA)
158	2010-08-20	Scheie	Case (GLA)
159	2010-08-20	Scheie	Case (GLA)
160	2010-08-20	Scheie	Case (GLA)
161	2010-08-20	Scheie	Case (GLA)
162	2010-08-20	Scheie	Case (GLA)
163	2010-08-20	Scheie	Case (GLA)
164	2010-08-20	Scheie	Case (GLA)
165	2010-08-20	Scheie	Case (GLA)
166	2010-08-20	Scheie	Case (GLA)
167	2010-08-20	Scheie	Case (GLA)
168	2010-08-20	Scheie	Case (GLA)
169	2010-08-20	Scheie	Case (GLA)
170	2010-08-20	Scheie	Case (GLA)
171	2010-08-23	Scheie	Case (GLA)
172	2010-08-23	Scheie	Case (GLA)
173	2010-08-23	Scheie	Case (GLA)
174	2010-08-23	Scheie	Case (GLA)
175	2010-08-23	Scheie	Case (GLA)
176	2010-08-23	Scheie	Case (GLA)
177	2010-08-23	Scheie	Case (GLA)
178	2010-08-23	Scheie	Case (GLA)
179	2010-08-23	Scheie	Case (GLA)
180	2010-08-24	Scheie	Case (GLA)
181	2010-08-24	Scheie	Case (GLA)
182	2010-08-24	Scheie	Case (GLA)
183	2010-08-24	Scheie	Case (GLA)
184	2010-08-24	Scheie	Case (GLA)
185	2010-08-24	Scheie	Case (GLA)
186	2010-08-24	Scheie	Case (GLA)
187	2010-08-24	Scheie	Case (GLA)
188	2010-08-25	Scheie	Case (GLA)
189	2010-08-25	Scheie	Case (GLA)
190	2010-08-25	Scheie	Case (GLA)
191	2010-08-25	Scheie	Case (GLA)
192	2010-08-25	Scheie	Case (GLA)
193	2010-08-25	Scheie	Case (GLA)
194	2010-08-26	Scheie	Case (GLA)
195	2010-08-26	Scheie	Case (GLA)
196	2010-08-26	Scheie	Case (GLA)
197	2010-08-26	Scheie	Case (GLA)
198	2010-08-26	Scheie	Case (GLA)
199	2010-08-26	Scheie	Case (GLA)
200	2010-08-30	Scheie	Case (GLA)
201	2010-08-30	Scheie	Case (GLA)
202	2010-08-30	Scheie	Case (GLA)
203	2010-08-31	Scheie	Case (GLA)
204	2010-08-31	Scheie	Case (GLA)
205	2010-08-31	Scheie	Case (GLA)
206	2010-08-31	Scheie	Case (GLA)
207	2010-08-31	Scheie	Case (GLA)
208	2010-08-31	Scheie	Case (GLA)
209	2010-08-31	Scheie	Case (GLA)
210	2010-08-31	Scheie	Case (GLA)
211	2010-08-31	Scheie	Case (GLA)
212	2010-09-01	Scheie	Case (GLA)
213	2010-09-01	Scheie	Case (GLA)
214	2010-09-01	Scheie	Case (GLA)
215	2010-09-01	Scheie	Case (GLA)
216	2010-09-01	Scheie	Case (GLA)
217	2010-09-01	Scheie	Case (GLA)
218	2010-09-01	Scheie	Case (GLA)
219	2010-09-03	Scheie	Case (GLA)
220	2010-09-03	Scheie	Case (GLA)
221	2010-09-07	Scheie	Case (GLA)
222	2010-09-07	Scheie	Case (GLA)
223	2010-09-07	Scheie	Case (GLA)
224	2010-09-07	Scheie	Case (GLA)
225	2010-09-08	Scheie	Case (GLA)
226	2010-09-10	Scheie	Case (GLA)
227	2010-09-13	Scheie	Case (GLA)
228	2010-09-13	Scheie	Case (GLA)
229	2010-09-13	Scheie	Case (GLA)
230	2010-09-13	Scheie	Case (GLA)
231	2010-09-14	Scheie	Case (GLA)
232	2010-09-14	Scheie	Case (GLA)
233	2010-09-15	Scheie	Case (GLA)
234	2010-09-15	Scheie	Case (GLA)
235	2010-09-15	Scheie	Case (GLA)
236	2010-09-15	Scheie	Case (GLA)
237	2010-09-15	Scheie	Case (GLA)
238	2010-09-15	Scheie	Case (GLA)
239	2010-09-15	Scheie	Case (GLA)
240	2010-09-15	Scheie	Case (GLA)
241	2010-09-17	Scheie	Case (GLA)
242	2010-09-17	Scheie	Case (GLA)
243	2010-09-20	Scheie	Case (GLA)
244	2010-09-20	Scheie	Case (GLA)
245	2010-09-20	Scheie	Case (GLA)
246	2010-09-20	Scheie	Case (GLA)
247	2010-09-20	Scheie	Case (GLA)
248	2010-09-21	Scheie	Case (GLA)
249	2010-09-22	Scheie	Case (GLA)
250	2010-09-22	Scheie	Case (GLA)
251	2010-09-22	Scheie	Case (GLA)
252	2010-09-23	Scheie	Case (GLA)
253	2010-09-23	Scheie	Case (GLA)
254	2010-09-24	Scheie	Case (GLA)
255	2010-09-24	Scheie	Case (GLA)
256	2010-09-27	Scheie	Case (GLA)
257	2010-09-27	Scheie	Case (GLA)
258	2010-09-28	Scheie	Case (GLA)
259	2010-09-28	Scheie	Case (GLA)
260	2010-09-28	Scheie	Case (GLA)
261	2010-09-28	Scheie	Case (GLA)
262	2010-09-29	Scheie	Case (GLA)
263	2010-09-29	Scheie	Case (GLA)
264	2010-09-29	Scheie	Case (GLA)
265	2010-09-29	Scheie	Case (GLA)
266	2010-09-29	Scheie	Case (GLA)
267	2010-09-29	Scheie	Case (GLA)
268	2010-10-01	Scheie	Case (GLA)
269	2010-10-01	Scheie	Case (GLA)
270	2010-10-01	Scheie	Case (GLA)
271	2010-10-04	Scheie	Case (GLA)
272	2010-10-04	Scheie	Case (GLA)
273	2010-10-04	Scheie	Case (GLA)
274	2010-10-04	Scheie	Case (GLA)
275	2010-10-04	Scheie	Case (GLA)
276	2010-10-04	Scheie	Case (GLA)
277	2010-10-04	Scheie	Case (GLA)
278	2010-10-05	Scheie	Case (GLA)
279	2010-10-05	Scheie	Case (GLA)
280	2010-10-05	Scheie	Case (GLA)
281	2010-10-05	Scheie	Case (GLA)
282	2010-10-05	Scheie	Case (GLA)
283	2010-10-06	Scheie	Case (GLA)
284	2010-10-06	Scheie	Case (GLA)
285	2010-10-06	Scheie	Case (GLA)
286	2010-10-06	Scheie	Case (GLA)
287	2010-10-07	Scheie	Case (GLA)
288	2010-10-07	Scheie	Case (GLA)
289	2010-10-11	Scheie	Case (GLA)
290	2010-10-11	Scheie	Case (GLA)
291	2010-10-11	Scheie	Case (GLA)
292	2010-10-11	Scheie	Case (GLA)
293	2010-10-11	Scheie	Case (GLA)
294	2010-10-11	Scheie	Case (GLA)
295	2010-10-11	Scheie	Case (GLA)
296	2010-10-13	Scheie	Case (GLA)
297	2010-10-13	Scheie	Case (GLA)
298	2010-10-13	Scheie	Case (GLA)
299	2010-10-13	Scheie	Case (GLA)
300	2010-10-13	Scheie	Case (GLA)
301	2010-10-13	Scheie	Case (GLA)
302	2010-10-14	Scheie	Case (GLA)
303	2010-10-20	Scheie	Case (GLA)
304	2010-10-20	Scheie	Case (GLA)
305	2010-10-20	Scheie	Case (GLA)
306	2010-10-21	Scheie	Case (GLA)
307	2010-10-21	Scheie	Case (GLA)
308	2010-10-21	Scheie	Case (GLA)
309	2010-10-21	Scheie	Case (GLA)
310	2010-10-21	Scheie	Case (GLA)
311	2010-10-22	Scheie	Case (GLA)
312	2010-10-22	Scheie	Case (GLA)
313	2010-10-22	Scheie	Case (GLA)
314	2010-10-22	Scheie	Case (GLA)
315	2010-10-22	Scheie	Case (GLA)
316	2010-10-22	Scheie	Case (GLA)
317	2010-10-25	Scheie	Case (GLA)
318	2010-10-25	Scheie	Case (GLA)
319	2010-10-25	Scheie	Case (GLA)
320	2010-10-25	Scheie	Case (GLA)
321	2010-10-25	Scheie	Case (GLA)
322	2010-10-25	Scheie	Case (GLA)
323	2010-10-25	Scheie	Case (GLA)
324	2010-10-26	Scheie	Case (GLA)
325	2010-10-26	Scheie	Case (GLA)
326	2010-10-26	Scheie	Case (GLA)
327	2010-10-27	Scheie	Case (GLA)
328	2010-10-27	Scheie	Case (GLA)
329	2010-10-28	Scheie	Case (GLA)
330	2010-10-28	Scheie	Case (GLA)
331	2010-10-28	Scheie	Case (GLA)
332	2010-10-28	Scheie	Case (GLA)
333	2010-10-29	Scheie	Case (GLA)
334	2010-10-29	Scheie	Case (GLA)
335	2010-10-29	Scheie	Case (GLA)
336	2010-10-29	Scheie	Case (GLA)
337	2010-10-29	Scheie	Case (GLA)
338	2010-10-29	Scheie	Case (GLA)
339	2010-10-29	Scheie	Case (GLA)
340	2010-10-29	Scheie	Case (GLA)
341	2010-10-29	Scheie	Case (GLA)
342	2010-10-29	Scheie	Case (GLA)
343	2010-10-29	Scheie	Case (GLA)
344	2010-11-01	Scheie	Case (GLA)
345	2010-11-01	Scheie	Case (GLA)
346	2010-11-01	Scheie	Case (GLA)
347	2010-11-01	Scheie	Case (GLA)
348	2010-11-01	Scheie	Case (GLA)
349	2010-11-01	Scheie	Case (GLA)
350	2010-11-02	Scheie	Case (GLA)
351	2010-11-02	Scheie	Case (GLA)
352	2010-11-02	Scheie	Case (GLA)
353	2010-11-03	Scheie	Case (GLA)
354	2010-11-03	Scheie	Case (GLA)
355	2010-11-03	Scheie	Case (GLA)
356	2010-11-03	Scheie	Case (GLA)
357	2010-11-03	Scheie	Case (GLA)
358	2010-11-03	Scheie	Case (GLA)
359	2010-11-03	Scheie	Case (GLA)
360	2010-11-03	Scheie	Case (GLA)
361	2010-11-03	Scheie	Case (GLA)
362	2010-11-04	Scheie	Case (GLA)
363	2010-11-04	Scheie	Case (GLA)
364	2010-11-04	Scheie	Case (GLA)
365	2010-11-05	Scheie	Case (GLA)
366	2010-11-05	Scheie	Case (GLA)
367	2010-11-05	Scheie	Case (GLA)
368	2010-11-05	Scheie	Case (GLA)
369	2010-11-08	Scheie	Case (GLA)
370	2010-11-08	Scheie	Case (GLA)
371	2010-11-08	Scheie	Case (GLA)
372	2010-11-08	Scheie	Case (GLA)
373	2010-11-08	Scheie	Case (GLA)
374	2010-11-08	Scheie	Case (GLA)
375	2010-11-08	Scheie	Case (GLA)
376	2010-11-08	Scheie	Case (GLA)
377	2010-12-01	Scheie	Case (GLA)
378	2010-12-01	Scheie	Case (GLA)
379	2010-12-01	Scheie	Case (GLA)
380	2010-12-02	Scheie	Case (GLA)
381	2010-12-02	Scheie	Case (GLA)
382	2010-12-08	Scheie	Case (GLA)
383	2010-12-09	Scheie	Case (GLA)
384	2010-12-10	Scheie	Case (GLA)
385	2010-12-10	Scheie	Case (GLA)
386	2010-12-13	Scheie	Case (GLA)
387	2010-12-14	Scheie	Case (GLA)
388	2010-12-14	Scheie	Case (GLA)
389	2010-12-14	Scheie	Case (GLA)
390	2010-12-15	Scheie	Case (GLA)
391	2010-12-15	Scheie	Case (GLA)
392	2010-12-17	Scheie	Case (GLA)
393	2010-12-20	Scheie	Case (GLA)
394	2010-12-21	Scheie	Case (GLA)
395	2010-12-22	Scheie	Case (GLA)
396	2010-12-29	Scheie	Case (GLA)
397	2010-12-29	Scheie	Case (GLA)
398	2011-01-04	Scheie	Case (GLA)
399	2011-01-05	Scheie	Case (GLA)
400	2011-01-05	Scheie	Case (GLA)
401	2011-01-06	Scheie	Case (GLA)
402	2011-01-06	Scheie	Case (GLA)
403	2011-01-07	Scheie	Case (GLA)
404	2011-01-07	Scheie	Case (GLA)
405	2011-01-07	Scheie	Case (GLA)
406	2011-01-07	Scheie	Case (GLA)
407	2011-01-10	Scheie	Case (GLA)
408	2011-01-10	Scheie	Case (GLA)
409	2011-01-10	Scheie	Case (GLA)
410	2011-01-10	Scheie	Case (GLA)
411	2011-01-10	Scheie	Case (GLA)
412	2011-01-11	Scheie	Case (GLA)
413	2011-01-11	Scheie	Case (GLA)
414	2011-01-11	Scheie	Case (GLA)
415	2011-01-12	Scheie	Case (GLA)
416	2011-01-13	Scheie	Case (GLA)
417	2011-01-14	Scheie	Case (GLA)
418	2011-01-14	Scheie	Case (GLA)
419	2011-01-14	Scheie	Case (GLA)
420	2011-01-17	Scheie	Case (GLA)
421	2011-01-17	Scheie	Case (GLA)
422	2011-01-17	Scheie	Case (GLA)
423	2011-01-17	Scheie	Case (GLA)
424	2011-01-17	Scheie	Case (GLA)
425	2011-01-17	Scheie	Case (GLA)
426	2011-01-18	Scheie	Case (GLA)
427	2011-01-18	Scheie	Case (GLA)
428	2011-01-18	Scheie	Case (GLA)
429	2011-01-18	Scheie	Case (GLA)
430	2011-01-19	Scheie	Case (GLA)
431	2011-01-19	Scheie	Case (GLA)
432	2011-01-19	Scheie	Case (GLA)
433	2011-01-19	Scheie	Case (GLA)
434	2011-01-19	Scheie	Case (GLA)
435	2011-01-19	Scheie	Case (GLA)
436	2011-01-19	Scheie	Case (GLA)
437	2011-01-20	Scheie	Case (GLA)
438	2011-01-20	Scheie	Case (GLA)
439	2011-01-20	Scheie	Case (GLA)
440	2011-01-21	Scheie	Case (GLA)
441	2011-01-21	Scheie	Case (GLA)
442	2011-01-21	Scheie	Case (GLA)
443	2011-01-21	Scheie	Case (GLA)
444	2011-01-21	Scheie	Case (GLA)
445	2011-01-21	Scheie	Case (GLA)
446	2011-01-24	Scheie	Case (GLA)
447	2011-01-24	Scheie	Case (GLA)
448	2011-01-24	Scheie	Case (GLA)
449	2011-01-24	Scheie	Case (GLA)
450	2011-01-24	Scheie	Case (GLA)
451	2011-01-25	Scheie	Case (GLA)
452	2011-01-25	Scheie	Case (GLA)
453	2011-01-27	Scheie	Case (GLA)
454	2011-01-27	Scheie	Case (GLA)
455	2011-01-31	Scheie	Case (GLA)
456	2011-01-31	Scheie	Case (GLA)
457	2011-02-01	Scheie	Suspect/Borderline (SUS)
458	2011-02-01	Scheie	Case (GLA)
459	2011-02-03	Scheie	Case (GLA)
460	2011-02-03	Scheie	Case (GLA)
461	2011-02-03	Scheie	Case (GLA)
462	2011-02-03	Scheie	Case (GLA)
463	2011-02-04	Scheie	Case (GLA)
464	2011-02-04	Scheie	Case (GLA)
465	2011-02-04	Scheie	Case (GLA)
466	2011-02-04	Scheie	Case (GLA)
467	2011-02-04	Scheie	Case (GLA)
468	2011-02-07	Scheie	Case (GLA)
469	2011-02-07	Scheie	Case (GLA)
470	2011-02-08	Scheie	Case (GLA)
471	2011-02-08	Scheie	Case (GLA)
472	2011-02-08	Scheie	Case (GLA)
473	2011-02-08	Scheie	Case (GLA)
474	2011-02-09	Scheie	Case (GLA)
475	2011-02-09	Scheie	Case (GLA)
476	2011-02-09	Scheie	Case (GLA)
477	2011-02-09	Scheie	Case (GLA)
478	2011-02-09	Scheie	Case (GLA)
479	2011-02-10	Scheie	Case (GLA)
480	2011-02-10	Scheie	Case (GLA)
481	2011-02-10	Scheie	Case (GLA)
482	2011-02-10	Scheie	Case (GLA)
483	2011-02-10	Scheie	Case (GLA)
484	2011-02-10	Scheie	Case (GLA)
485	2011-02-14	Scheie	Case (GLA)
486	2011-02-14	Scheie	Case (GLA)
487	2011-02-14	Scheie	Case (GLA)
488	2011-02-14	Scheie	Case (GLA)
489	2011-02-15	Scheie	Case (GLA)
490	2011-02-15	Scheie	Case (GLA)
491	2011-02-16	Scheie	Case (GLA)
492	2011-02-17	Scheie	Case (GLA)
493	2011-02-17	Scheie	Case (GLA)
494	2011-02-18	Scheie	Case (GLA)
495	2011-02-18	Scheie	Case (GLA)
496	2011-02-21	Scheie	Case (GLA)
497	2011-02-17	Scheie	Case (GLA)
498	2011-02-22	Scheie	Case (GLA)
499	2011-02-22	Scheie	Case (GLA)
500	2011-02-22	Scheie	Case (GLA)
501	2011-02-22	Scheie	Case (GLA)
502	2011-02-22	Scheie	Case (GLA)
503	2011-02-23	Scheie	Case (GLA)
504	2011-02-23	Scheie	Case (GLA)
505	2011-02-23	Scheie	Case (GLA)
506	2011-02-24	Scheie	Case (GLA)
507	2011-02-24	Scheie	Case (GLA)
508	2011-02-24	Scheie	Case (GLA)
509	2011-02-24	Scheie	Case (GLA)
510	2011-02-25	Scheie	Case (GLA)
511	2011-02-25	Scheie	Case (GLA)
512	2011-02-28	Scheie	Case (GLA)
513	2011-02-28	Scheie	Case (GLA)
514	2011-02-28	Scheie	Case (GLA)
515	2011-02-28	Scheie	Case (GLA)
516	2011-02-28	Scheie	Case (GLA)
517	2011-03-01	Scheie	Case (GLA)
518	2011-03-01	Scheie	Case (GLA)
519	2011-03-01	Scheie	Case (GLA)
520	2011-03-01	Scheie	Case (GLA)
521	2011-03-02	Scheie	Case (GLA)
522	2011-03-07	Scheie	Case (GLA)
523	2011-03-02	Scheie	Case (GLA)
524	2011-03-07	Scheie	Case (GLA)
525	2011-03-07	Scheie	Case (GLA)
526	2011-03-07	Scheie	Case (GLA)
527	2011-03-07	Scheie	Case (GLA)
528	2011-03-08	Scheie	Case (GLA)
529	2011-03-08	Scheie	Case (GLA)
530	2011-03-08	Scheie	Case (GLA)
531	2011-03-09	Scheie	Case (GLA)
532	2011-03-10	Scheie	Case (GLA)
533	2011-03-10	Scheie	Case (GLA)
534	2011-03-10	Scheie	Case (GLA)
535	2011-03-10	Scheie	Case (GLA)
536	2011-03-10	Scheie	Case (GLA)
537	2011-03-10	Scheie	Case (GLA)
538	2011-03-10	Scheie	Case (GLA)
539	2011-03-11	Scheie	Case (GLA)
540	2011-03-11	Scheie	Case (GLA)
541	2011-03-11	Scheie	Case (GLA)
542	2011-03-11	Scheie	Case (GLA)
543	2011-03-14	Scheie	Case (GLA)
544	2011-03-15	Scheie	Case (GLA)
545	2011-03-15	Scheie	Case (GLA)
546	2011-03-15	Scheie	Case (GLA)
547	2011-03-17	Scheie	Case (GLA)
548	2011-03-17	Scheie	Case (GLA)
549	2011-03-18	Scheie	Case (GLA)
550	2011-03-18	Scheie	Case (GLA)
551	2011-03-18	Scheie	Case (GLA)
552	2011-03-21	Scheie	Case (GLA)
553	2011-03-21	Scheie	Case (GLA)
554	2011-03-21	Scheie	Case (GLA)
555	2011-03-22	Scheie	Case (GLA)
556	2011-03-22	Scheie	Suspect/Borderline (SUS)
557	2011-03-22	Scheie	Case (GLA)
558	2011-03-22	Scheie	Case (GLA)
559	2011-03-22	Scheie	Case (GLA)
560	2011-03-22	Scheie	Case (GLA)
561	2011-03-23	Scheie	Case (GLA)
562	2011-03-23	Scheie	Case (GLA)
563	2011-03-23	Scheie	Case (GLA)
564	2011-03-24	Scheie	Case (GLA)
565	2011-03-28	Scheie	Case (GLA)
566	2011-03-28	Scheie	Case (GLA)
567	2011-03-29	Scheie	Case (GLA)
568	2011-03-29	Scheie	Case (GLA)
569	2011-03-30	Scheie	Case (GLA)
570	2011-03-30	Scheie	Case (GLA)
571	2011-03-31	Scheie	Case (GLA)
572	2011-03-31	Scheie	Case (GLA)
573	2011-03-31	Scheie	Case (GLA)
574	2011-04-01	Scheie	Case (GLA)
575	2011-04-01	Scheie	Case (GLA)
576	2011-04-04	Scheie	Case (GLA)
577	2011-04-04	Scheie	Case (GLA)
578	2011-04-04	Scheie	Case (GLA)
579	2011-04-04	Scheie	Case (GLA)
580	2011-04-04	Scheie	Case (GLA)
581	2011-04-05	Scheie	Case (GLA)
582	2011-04-06	Scheie	Case (GLA)
583	2011-04-06	Scheie	Case (GLA)
584	2011-04-07	Scheie	Case (GLA)
585	2011-04-07	Scheie	Case (GLA)
586	2011-04-07	Scheie	Case (GLA)
587	2011-04-08	Scheie	Case (GLA)
588	2011-04-11	Scheie	Case (GLA)
589	2011-04-11	Scheie	Case (GLA)
590	2011-04-11	Scheie	Case (GLA)
591	2011-04-11	Scheie	Case (GLA)
592	2011-04-12	Scheie	Case (GLA)
593	2011-04-12	Scheie	Case (GLA)
594	2011-04-12	Scheie	Case (GLA)
595	2011-04-13	Scheie	Case (GLA)
596	2011-04-13	Scheie	Case (GLA)
597	2011-04-14	Scheie	Case (GLA)
598	2011-04-14	Scheie	Case (GLA)
599	2011-04-15	Scheie	Case (GLA)
600	2011-04-15	Scheie	Case (GLA)
601	2011-04-15	Scheie	Case (GLA)
602	2011-04-18	Scheie	Case (GLA)
603	2011-04-18	Scheie	Case (GLA)
604	2011-04-18	Scheie	Case (GLA)
605	2011-04-18	Scheie	Case (GLA)
606	2011-04-19	Scheie	Case (GLA)
607	2011-04-19	Scheie	Case (GLA)
608	2011-04-19	Scheie	Case (GLA)
609	2011-04-20	Scheie	Case (GLA)
610	2011-04-20	Scheie	Case (GLA)
611	2011-04-20	Scheie	Case (GLA)
612	2011-04-20	Scheie	Case (GLA)
613	2011-04-20	Scheie	Case (GLA)
614	2011-04-21	Scheie	Case (GLA)
615	2011-04-21	Scheie	Case (GLA)
616	2011-04-25	Scheie	Case (GLA)
617	2011-04-25	Scheie	Case (GLA)
618	2011-04-25	Scheie	Case (GLA)
619	2011-04-25	Scheie	Case (GLA)
620	2011-04-25	Scheie	Case (GLA)
621	2011-04-25	Scheie	Case (GLA)
622	2011-04-25	Scheie	Case (GLA)
623	2011-04-25	Scheie	Case (GLA)
624	2011-04-25	Scheie	Case (GLA)
625	2011-04-25	Scheie	Case (GLA)
626	2011-04-25	Scheie	Case (GLA)
627	2011-04-26	Scheie	Case (GLA)
628	2011-04-26	Scheie	Case (GLA)
629	2011-04-27	Scheie	Case (GLA)
630	2011-04-27	Scheie	Case (GLA)
631	2011-04-27	Scheie	Case (GLA)
632	2011-04-27	Scheie	Case (GLA)
633	2011-04-28	Scheie	Case (GLA)
634	2011-04-28	Scheie	Case (GLA)
635	2011-05-03	Scheie	Case (GLA)
636	2011-05-04	Scheie	Case (GLA)
637	2011-05-04	Scheie	Case (GLA)
638	2011-05-05	Scheie	Case (GLA)
639	2011-05-06	Scheie	Case (GLA)
640	2011-05-09	Scheie	Case (GLA)
641	2011-05-09	Scheie	Case (GLA)
642	2011-05-13	Scheie	Case (GLA)
643	2011-05-13	Scheie	Case (GLA)
644	2011-05-16	Scheie	Case (GLA)
645	2011-05-16	Scheie	Case (GLA)
646	2011-05-16	Scheie	Case (GLA)
647	2011-05-16	Scheie	Case (GLA)
648	2011-05-16	Scheie	Case (GLA)
649	2011-05-16	Scheie	Case (GLA)
650	2011-05-17	Scheie	Case (GLA)
651	2011-05-17	Scheie	Case (GLA)
652	2011-05-18	Scheie	Case (GLA)
653	2011-05-18	Scheie	Case (GLA)
654	2011-05-18	Scheie	Case (GLA)
655	2011-05-19	Scheie	Case (GLA)
656	2011-05-23	Scheie	Case (GLA)
657	2011-05-25	Scheie	Case (GLA)
658	2011-05-25	Scheie	Case (GLA)
659	2011-05-25	Scheie	Case (GLA)
660	2011-05-26	Scheie	Case (GLA)
661	2011-05-26	Scheie	Case (GLA)
662	2011-06-01	Scheie	Case (GLA)
663	2011-06-02	Scheie	Case (GLA)
664	2011-06-02	Scheie	Case (GLA)
665	2011-06-02	Scheie	Case (GLA)
666	2011-06-03	Scheie	Case (GLA)
667	2011-06-03	Scheie	Case (GLA)
668	2011-06-07	Scheie	Case (GLA)
669	2011-06-07	Scheie	Case (GLA)
670	2011-06-08	Scheie	Case (GLA)
671	2011-06-09	Scheie	Case (GLA)
672	2011-06-09	Scheie	Case (GLA)
673	2011-06-10	Scheie	Case (GLA)
674	2011-06-10	Scheie	Case (GLA)
675	2011-06-10	Scheie	Case (GLA)
676	2011-06-10	Scheie	Case (GLA)
677	2011-06-13	Scheie	Case (GLA)
678	2011-06-13	Scheie	Case (GLA)
679	2011-06-15	Scheie	Case (GLA)
680	2011-06-16	Scheie	Case (GLA)
681	2011-06-16	Scheie	Case (GLA)
682	2011-06-16	Scheie	Case (GLA)
683	2011-06-17	Scheie	Case (GLA)
684	2011-06-20	Scheie	Case (GLA)
685	2011-06-20	Scheie	Case (GLA)
686	2011-06-20	Scheie	Case (GLA)
687	2011-06-21	Scheie	Case (GLA)
688	2011-06-21	Scheie	Case (GLA)
689	2011-06-22	Scheie	Case (GLA)
690	2011-06-27	Scheie	Case (GLA)
691	2011-06-27	Scheie	Case (GLA)
692	2011-06-28	Scheie	Case (GLA)
693	2011-06-28	Scheie	Case (GLA)
694	2011-06-29	Scheie	Case (GLA)
695	2011-06-29	Scheie	Case (GLA)
696	2011-06-29	Scheie	Case (GLA)
697	2011-06-30	Scheie	Case (GLA)
698	2011-06-30	Scheie	Case (GLA)
699	2011-07-01	Scheie	Case (GLA)
700	2011-07-06	Scheie	Case (GLA)
701	2011-07-07	Scheie	Case (GLA)
702	2011-07-07	Scheie	Case (GLA)
703	2011-07-08	Scheie	Case (GLA)
704	2011-07-11	Scheie	Case (GLA)
705	2011-07-13	Scheie	Case (GLA)
706	2011-07-13	Scheie	Case (GLA)
707	2011-07-13	Scheie	Case (GLA)
708	2011-07-14	Scheie	Case (GLA)
709	2011-07-14	Scheie	Case (GLA)
710	2011-07-14	Scheie	Case (GLA)
711	2011-07-15	Scheie	Case (GLA)
712	2011-07-18	Scheie	Case (GLA)
713	2011-07-18	Scheie	Case (GLA)
714	2011-07-18	Scheie	Case (GLA)
715	2011-07-18	Scheie	Case (GLA)
716	2011-07-19	Scheie	Case (GLA)
717	2011-07-20	Scheie	Case (GLA)
718	2011-07-20	Scheie	Case (GLA)
719	2011-07-20	Scheie	Case (GLA)
720	2011-07-21	Scheie	Case (GLA)
721	2011-07-21	Scheie	Case (GLA)
722	2011-07-25	Scheie	Case (GLA)
723	2011-07-27	Scheie	Case (GLA)
724	2011-07-28	Scheie	Case (GLA)
725	2011-07-28	Scheie	Case (GLA)
726	2011-08-01	Scheie	Case (GLA)
727	2011-08-02	Scheie	Case (GLA)
728	2011-08-03	Scheie	Case (GLA)
729	2011-08-04	Scheie	Case (GLA)
730	2011-08-04	Scheie	Case (GLA)
731	2011-08-08	Scheie	Case (GLA)
732	2011-08-10	Scheie	Case (GLA)
733	2011-08-25	Scheie	Case (GLA)
734	2011-08-31	Scheie	Case (GLA)
735	2011-09-01	Scheie	Case (GLA)
736	2011-09-01	Scheie	Case (GLA)
737	2011-09-01	Scheie	Case (GLA)
738	2011-09-07	Scheie	Case (GLA)
739	2011-09-07	Scheie	Case (GLA)
740	2010-07-28	HUP	Case (GLA)
741	2010-07-28	HUP	Case (GLA)
742	2010-07-28	HUP	Case (GLA)
743	2010-08-04	HUP	Case (GLA)
744	2010-08-04	HUP	Case (GLA)
745	2010-08-04	HUP	Case (GLA)
746	2010-09-22	HUP	Case (GLA)
747	2010-09-22	HUP	Case (GLA)
748	2010-09-22	HUP	Case (GLA)
749	2010-09-29	HUP	Case (GLA)
750	2010-09-29	HUP	Case (GLA)
751	2010-10-20	HUP	Case (GLA)
752	2010-10-20	HUP	Case (GLA)
753	2010-10-20	HUP	Case (GLA)
754	2010-10-20	HUP	Case (GLA)
755	2010-10-20	HUP	Case (GLA)
756	2010-10-27	HUP	Case (GLA)
757	2010-10-27	HUP	Case (GLA)
758	2010-10-27	HUP	Case (GLA)
759	2010-12-22	HUP	Case (GLA)
760	2011-01-19	HUP	Case (GLA)
761	2011-01-19	HUP	Case (GLA)
762	2011-01-19	HUP	Case (GLA)
763	2011-01-25	HUP	Case (GLA)
764	2011-01-26	HUP	Case (GLA)
765	2011-02-07	HUP	Case (GLA)
766	2011-02-16	HUP	Case (GLA)
767	2011-02-16	HUP	Case (GLA)
768	2011-02-23	HUP	Case (GLA)
769	2011-03-02	HUP	Case (GLA)
770	2011-03-07	HUP	Case (GLA)
771	2011-03-23	HUP	Case (GLA)
772	2011-03-23	HUP	Case (GLA)
773	2011-03-30	HUP	Case (GLA)
774	2011-04-04	HUP	Case (GLA)
775	2011-04-04	HUP	Case (GLA)
776	2011-06-06	HUP	Case (GLA)
777	2011-06-15	HUP	Case (GLA)
778	2011-06-29	HUP	Case (GLA)
779	2011-07-06	HUP	Case (GLA)
780	2011-09-07	HUP	Case (GLA)
781	2011-06-17	Mercy	Case (GLA)
782	2011-06-17	Mercy	Case (GLA)
783	2011-07-15	Mercy	Case (GLA)
784	2011-07-15	Mercy	Case (GLA)
785	2011-07-15	Mercy	Case (GLA)
786	2011-07-15	Mercy	Case (GLA)
787	2011-07-15	Mercy	Case (GLA)
788	2011-07-22	Mercy	Case (GLA)
789	2011-07-29	Mercy	Case (GLA)
790	2011-07-29	Mercy	Case (GLA)
791	2011-08-05	Mercy	Case (GLA)
792	2011-08-05	Mercy	Case (GLA)
793	2011-08-05	Mercy	Case (GLA)
794	2011-08-12	Mercy	Case (GLA)
795	2011-08-12	Mercy	Case (GLA)
796	2011-09-02	Mercy	Case (GLA)
797	2011-09-02	Mercy	Case (GLA)
798	2011-08-05	Scheie	Control (CON)
799	2011-08-05	Scheie	Suspect/Borderline (SUS)
800	2011-08-09	Scheie	Case (GLA)
801	2011-08-11	Scheie	Control (CON)
802	2011-08-11	Scheie	Suspect/Borderline (SUS)
803	2011-08-12	Scheie	Control (CON)
804	2011-08-12	Scheie	Control (CON)
805	2011-08-12	Scheie	Control (CON)
806	2011-08-15	Scheie	Case (GLA)
807	2011-08-16	Scheie	Control (CON)
808	2011-08-19	Scheie	Suspect/Borderline (SUS)
809	2011-08-19	Scheie	Control (CON)
810	2011-08-24	Scheie	Control (CON)
811	2011-09-02	Scheie	Control (CON)
812	2011-09-02	Scheie	Control (CON)
813	2011-09-02	Media	Case (GLA)
814	2011-09-14	Scheie	Control (CON)
815	2011-09-14	Scheie	Case (GLA)
816	2011-09-09	Mercy	Case (GLA)
817	2011-09-09	Mercy	Case (GLA)
818	2011-09-09	Mercy	Case (GLA)
819	2011-09-09	Scheie	Case (GLA)
820	2010-09-22	Scheie	Control (CON)
821	2010-09-23	Scheie	Control (CON)
822	2010-09-23	Scheie	Control (CON)
823	2010-09-27	Scheie	Control (CON)
824	2010-09-27	Scheie	Control (CON)
825	2010-09-28	Scheie	Control (CON)
826	2010-09-28	Scheie	Control (CON)
827	2010-09-29	Scheie	Control (CON)
828	2010-09-30	Scheie	Control (CON)
829	2010-10-01	Scheie	Control (CON)
830	2010-10-04	Scheie	Suspect/Borderline (SUS)
831	2010-10-04	Scheie	Suspect/Borderline (SUS)
832	2010-10-05	Scheie	Control (CON)
833	2010-10-05	Scheie	Control (CON)
834	2010-10-05	Scheie	Control (CON)
835	2010-10-06	Scheie	Control (CON)
836	2010-10-06	Scheie	Control (CON)
837	2010-10-06	Scheie	Control (CON)
838	2010-10-11	Scheie	Control (CON)
839	2010-10-12	Scheie	Control (CON)
840	2010-10-13	Scheie	Control (CON)
841	2010-10-13	Scheie	Control (CON)
842	2010-10-13	Scheie	Control (CON)
843	2010-10-14	Scheie	Control (CON)
844	2010-10-14	Scheie	Control (CON)
845	2010-10-14	Scheie	Control (CON)
846	2010-10-15	Scheie	Control (CON)
847	2010-10-15	Scheie	Control (CON)
848	2010-10-18	Scheie	Control (CON)
849	2010-10-19	Scheie	Control (CON)
850	2010-10-19	Scheie	Control (CON)
851	2010-10-20	Scheie	Control (CON)
852	2010-10-21	Scheie	Suspect/Borderline (SUS)
853	2010-10-21	Scheie	Control (CON)
854	2010-10-21	Scheie	Control (CON)
855	2010-10-22	Scheie	Control (CON)
856	2010-10-25	Scheie	Control (CON)
857	2010-10-25	Scheie	Suspect/Borderline (SUS)
858	2010-10-26	Scheie	Control (CON)
859	2010-10-27	Scheie	Control (CON)
860	2010-10-28	Scheie	Control (CON)
861	2010-10-28	Scheie	Control (CON)
862	2010-10-28	Scheie	Control (CON)
863	2010-10-29	Scheie	Suspect/Borderline (SUS)
864	2010-10-29	Scheie	Control (CON)
865	2010-10-29	Scheie	Control (CON)
866	2010-11-02	Scheie	Suspect/Borderline (SUS)
867	2010-11-03	Scheie	Control (CON)
868	2010-11-03	Scheie	Control (CON)
869	2010-11-03	Scheie	Control (CON)
870	2010-11-04	Scheie	Control (CON)
871	2010-11-04	Scheie	Control (CON)
872	2010-11-04	Scheie	Control (CON)
873	2010-11-05	Scheie	Control (CON)
874	2010-11-05	Scheie	Control (CON)
875	2010-11-05	Scheie	Control (CON)
876	2010-11-08	Scheie	Control (CON)
877	2010-11-08	Scheie	Control (CON)
878	2010-11-08	Scheie	Control (CON)
879	2010-11-09	Scheie	Control (CON)
880	2010-11-09	Scheie	Suspect/Borderline (SUS)
881	2010-11-11	Scheie	Control (CON)
882	2010-11-11	Scheie	Control (CON)
883	2010-11-11	Scheie	Control (CON)
884	2010-11-11	Scheie	Control (CON)
885	2010-11-12	Scheie	Control (CON)
886	2010-11-12	Scheie	Control (CON)
887	2010-11-15	Scheie	Control (CON)
888	2010-11-16	Scheie	Control (CON)
889	2010-11-17	Scheie	Control (CON)
890	2010-11-18	Scheie	Control (CON)
891	2010-11-18	Scheie	Control (CON)
892	2010-11-19	Scheie	Control (CON)
893	2010-11-23	Scheie	Control (CON)
894	2010-11-23	Scheie	Control (CON)
895	2010-12-02	Scheie	Control (CON)
896	2010-12-03	Scheie	Control (CON)
897	2010-12-06	Scheie	Control (CON)
898	2010-12-06	Scheie	Control (CON)
899	2010-12-07	Scheie	Control (CON)
900	2010-12-08	Scheie	Control (CON)
901	2010-12-09	Scheie	Control (CON)
902	2010-12-10	Scheie	Control (CON)
903	2010-12-10	Scheie	Control (CON)
904	2010-12-10	Scheie	Control (CON)
905	2010-12-10	Scheie	Control (CON)
906	2010-12-15	Scheie	Control (CON)
907	2010-12-15	Scheie	Control (CON)
908	2010-12-16	Scheie	Control (CON)
909	2010-12-16	Scheie	Control (CON)
910	2010-12-16	Scheie	Control (CON)
911	2010-12-17	Scheie	Control (CON)
912	2010-12-20	Scheie	Control (CON)
913	2010-12-22	Scheie	Control (CON)
914	2010-12-22	Scheie	Control (CON)
915	2010-12-23	Scheie	Control (CON)
916	2011-01-06	Scheie	Control (CON)
917	2011-01-06	Scheie	Control (CON)
918	2011-01-07	Scheie	Control (CON)
919	2011-01-07	Scheie	Control (CON)
920	2011-01-07	Scheie	Control (CON)
921	2011-01-07	Scheie	Control (CON)
922	2011-01-13	Scheie	Control (CON)
923	2011-01-13	Scheie	Control (CON)
924	2011-01-14	Scheie	Control (CON)
925	2011-01-14	Scheie	Control (CON)
926	2011-01-17	Scheie	Control (CON)
927	2011-01-17	Scheie	Control (CON)
928	2011-01-18	Scheie	Control (CON)
929	2011-01-18	Scheie	Control (CON)
930	2011-01-18	Scheie	Control (CON)
931	2011-01-20	Scheie	Control (CON)
932	2011-01-20	Scheie	Control (CON)
933	2011-01-21	Scheie	Control (CON)
934	2011-01-21	Scheie	Control (CON)
935	2011-01-21	Scheie	Control (CON)
936	2011-01-24	Scheie	Control (CON)
937	2011-01-24	Scheie	Control (CON)
938	2011-01-25	Scheie	Control (CON)
939	2011-01-26	Scheie	Control (CON)
940	2011-01-27	Scheie	Control (CON)
941	2011-01-27	Scheie	Control (CON)
942	2011-01-28	Scheie	Control (CON)
943	2011-01-31	Scheie	Control (CON)
944	2011-01-31	Scheie	Control (CON)
945	2011-02-02	Scheie	Control (CON)
946	2011-02-03	Scheie	Control (CON)
947	2011-02-03	Scheie	Control (CON)
948	2011-02-03	Scheie	Control (CON)
949	2011-02-03	Scheie	Control (CON)
950	2011-02-04	Scheie	Control (CON)
951	2011-02-04	Scheie	Control (CON)
952	2011-02-04	Scheie	Control (CON)
953	2011-02-07	Scheie	Control (CON)
954	2011-02-08	Scheie	Control (CON)
955	2011-02-09	Scheie	Control (CON)
956	2011-02-09	Scheie	Control (CON)
957	2011-02-09	Scheie	Control (CON)
958	2011-02-10	Scheie	Control (CON)
959	2011-02-11	Scheie	Control (CON)
960	2011-02-11	Scheie	Control (CON)
961	2011-02-11	Scheie	Control (CON)
962	2011-02-11	Scheie	Control (CON)
963	2011-02-16	Scheie	Control (CON)
964	2011-02-16	Scheie	Control (CON)
965	2011-02-17	Scheie	Control (CON)
966	2011-02-17	Scheie	Control (CON)
967	2011-02-17	Scheie	Control (CON)
968	2011-02-24	Scheie	Control (CON)
969	2011-02-25	Scheie	Control (CON)
970	2011-02-25	Scheie	Control (CON)
971	2011-02-25	Scheie	Control (CON)
972	2011-03-07	Scheie	Control (CON)
973	2011-03-09	Scheie	Control (CON)
974	2011-03-09	Scheie	Control (CON)
975	2011-03-09	Scheie	Control (CON)
976	2011-03-10	Scheie	Control (CON)
977	2011-03-10	Scheie	Control (CON)
978	2011-03-10	Scheie	Control (CON)
979	2011-03-11	Scheie	Control (CON)
980	2011-03-11	Scheie	Control (CON)
981	2011-03-14	Scheie	Control (CON)
982	2011-03-14	Scheie	Control (CON)
983	2011-03-16	Scheie	Control (CON)
984	2011-03-16	Scheie	Control (CON)
985	2011-03-17	Scheie	Control (CON)
986	2011-03-17	Scheie	Control (CON)
987	2011-03-21	Scheie	Control (CON)
988	2011-03-23	Scheie	Control (CON)
989	2011-03-24	Scheie	Control (CON)
990	2011-03-24	Scheie	Control (CON)
991	2011-03-24	Scheie	Control (CON)
992	2011-03-25	Scheie	Control (CON)
993	2011-03-25	Scheie	Control (CON)
994	2011-03-25	Scheie	Control (CON)
995	2011-03-28	Scheie	Control (CON)
996	2011-03-28	Scheie	Control (CON)
997	2011-03-30	Scheie	Control (CON)
998	2011-03-30	Scheie	Control (CON)
999	2011-03-30	Scheie	Control (CON)
1000	2011-03-31	Scheie	Control (CON)
1001	2011-04-04	Scheie	Control (CON)
1002	2011-04-06	Scheie	Control (CON)
1003	2011-04-07	Scheie	Control (CON)
1004	2011-04-07	Scheie	Control (CON)
1005	2011-04-08	Scheie	Control (CON)
1006	2011-04-11	Scheie	Control (CON)
1007	2011-04-13	Scheie	Control (CON)
1008	2011-04-13	Scheie	Control (CON)
1009	2011-04-13	Scheie	Control (CON)
1010	2011-04-13	Scheie	Control (CON)
1011	2011-04-14	Scheie	Control (CON)
1012	2011-04-15	Scheie	Control (CON)
1013	2011-04-15	Scheie	Control (CON)
1014	2011-04-18	Scheie	Control (CON)
1015	2011-04-20	Scheie	Control (CON)
1016	2011-04-20	Scheie	Control (CON)
1017	2011-04-21	Scheie	Control (CON)
1018	2011-04-21	Scheie	Control (CON)
1019	2011-04-21	Scheie	Control (CON)
1020	2011-04-22	Scheie	Control (CON)
1021	2011-04-22	Scheie	Control (CON)
1022	2011-04-22	Scheie	Control (CON)
1023	2011-04-22	Scheie	Control (CON)
1024	2011-04-25	Scheie	Control (CON)
1025	2011-04-25	Scheie	Control (CON)
1026	2011-04-27	Scheie	Control (CON)
1027	2011-04-27	Scheie	Control (CON)
1028	2011-04-28	Scheie	Control (CON)
1029	2011-04-28	Scheie	Control (CON)
1030	2011-04-28	Scheie	Control (CON)
1031	2011-04-29	Scheie	Control (CON)
1032	2011-05-04	Scheie	Control (CON)
1033	2011-05-04	Scheie	Control (CON)
1034	2011-05-05	Scheie	Control (CON)
1035	2011-05-05	Scheie	Control (CON)
1036	2011-05-05	Scheie	Control (CON)
1037	2011-05-06	Scheie	Control (CON)
1038	2011-05-09	Scheie	Control (CON)
1039	2011-05-11	Scheie	Control (CON)
1040	2011-05-11	Scheie	Control (CON)
1041	2011-05-11	Scheie	Control (CON)
1042	2011-05-12	Scheie	Control (CON)
1043	2011-05-12	Scheie	Control (CON)
1044	2011-05-16	Scheie	Control (CON)
1045	2011-05-18	Scheie	Control (CON)
1046	2011-05-18	Scheie	Control (CON)
1047	2011-05-18	Scheie	Control (CON)
1048	2011-05-19	Scheie	Control (CON)
1049	2011-05-19	Scheie	Control (CON)
1050	2011-05-20	Scheie	Control (CON)
1051	2011-05-20	Scheie	Control (CON)
1052	2011-05-23	Scheie	Control (CON)
1053	2011-05-23	Scheie	Control (CON)
1054	2011-05-25	Scheie	Control (CON)
1055	2011-05-25	Scheie	Control (CON)
1056	2011-05-25	Scheie	Control (CON)
1057	2011-05-25	Scheie	Control (CON)
1058	2011-05-26	Scheie	Control (CON)
1059	2011-06-01	Scheie	Control (CON)
1060	2011-06-01	Scheie	Control (CON)
1061	2011-06-02	Scheie	Control (CON)
1062	2011-06-03	Scheie	Control (CON)
1063	2011-06-06	Scheie	Control (CON)
1064	2011-06-08	Scheie	Control (CON)
1065	2011-06-08	Scheie	Control (CON)
1066	2011-06-09	Scheie	Control (CON)
1067	2011-06-09	Scheie	Control (CON)
1068	2011-06-10	Scheie	Control (CON)
1069	2011-06-13	Scheie	Control (CON)
1070	2011-06-14	Scheie	Control (CON)
1071	2011-06-15	Scheie	Control (CON)
1072	2011-06-15	Scheie	Control (CON)
1073	2011-06-17	Scheie	Control (CON)
1074	2011-06-20	Scheie	Control (CON)
1075	2011-06-21	Scheie	Control (CON)
1076	2011-06-22	Scheie	Control (CON)
1077	2011-06-22	Scheie	Control (CON)
1078	2011-06-23	Scheie	Control (CON)
1079	2011-06-24	Scheie	Control (CON)
1080	2011-06-30	Scheie	Control (CON)
1081	2011-07-05	Scheie	Control (CON)
1082	2011-07-10	Scheie	Control (CON)
1083	2011-07-12	Scheie	Control (CON)
1084	2011-07-13	Scheie	Control (CON)
1085	2011-07-14	Scheie	Control (CON)
1086	2011-07-14	Scheie	Control (CON)
1087	2011-07-18	Scheie	Control (CON)
1088	2011-07-19	Scheie	Control (CON)
1089	2011-07-20	Scheie	Control (CON)
1090	2011-07-21	Scheie	Control (CON)
1091	2011-07-21	Scheie	Control (CON)
1092	2011-07-21	Scheie	Control (CON)
1093	2011-07-25	Scheie	Control (CON)
1094	2011-07-27	Scheie	Control (CON)
1095	2011-07-28	Scheie	Control (CON)
1096	2011-08-01	Scheie	Control (CON)
1097	2011-08-01	Scheie	Control (CON)
1098	2011-08-04	Scheie	Control (CON)
1099	2011-08-04	Scheie	Control (CON)
1100	2011-08-11	Scheie	Control (CON)
1101	2010-10-27	HUP	Control (CON)
1102	2010-11-10	HUP	Control (CON)
1103	2010-11-10	HUP	Control (CON)
1104	2010-11-10	HUP	Control (CON)
1105	2010-12-09	HUP	Control (CON)
1106	2010-12-13	HUP	Control (CON)
1107	2010-12-14	HUP	Control (CON)
1108	2010-12-21	HUP	Control (CON)
1109	2010-12-21	HUP	Control (CON)
1110	2011-01-04	HUP	Control (CON)
1111	2011-01-04	HUP	Control (CON)
1112	2011-01-10	HUP	Control (CON)
1113	2011-01-11	HUP	Control (CON)
1114	2011-01-11	HUP	Control (CON)
1115	2011-02-01	HUP	Control (CON)
1116	2011-02-01	HUP	Control (CON)
1117	2011-02-15	HUP	Control (CON)
1118	2011-02-23	HUP	Control (CON)
1119	2011-02-23	HUP	Control (CON)
1120	2011-03-08	HUP	Control (CON)
1121	2011-03-08	HUP	Control (CON)
1122	2011-03-15	HUP	Control (CON)
1123	2011-03-15	HUP	Control (CON)
1124	2011-03-18	HUP	Control (CON)
1125	2011-03-18	HUP	Control (CON)
1126	2011-03-18	HUP	Control (CON)
1127	2011-03-22	HUP	Control (CON)
1128	2011-03-22	HUP	Control (CON)
1129	2011-03-29	HUP	Control (CON)
1130	2011-03-29	HUP	Control (CON)
1131	2011-04-05	HUP	Control (CON)
1132	2011-04-12	HUP	Control (CON)
1133	2011-04-26	HUP	Control (CON)
1134	2011-04-26	HUP	Control (CON)
1135	2011-05-03	HUP	Control (CON)
1136	2011-05-17	HUP	Control (CON)
1137	2011-05-24	HUP	Control (CON)
1138	2011-05-24	HUP	Control (CON)
1139	2011-05-31	HUP	Control (CON)
1140	2011-05-31	HUP	Control (CON)
1141	2011-07-06	HUP	Control (CON)
1142	2011-07-26	HUP	Control (CON)
1143	2011-07-26	HUP	Control (CON)
1144	2011-08-02	HUP	Control (CON)
1145	2011-08-02	HUP	Control (CON)
1146	2011-08-03	HUP	Control (CON)
1147	2011-08-09	HUP	Control (CON)
1148	2011-08-09	HUP	Control (CON)
1149	2011-08-09	HUP	Control (CON)
1150	2011-08-10	HUP	Control (CON)
1151	2011-08-10	HUP	Control (CON)
1152	2011-08-10	HUP	Control (CON)
1153	2011-08-10	HUP	Control (CON)
1154	2011-08-16	HUP	Control (CON)
1155	2011-08-16	HUP	Control (CON)
1156	2011-08-17	HUP	Control (CON)
1157	2011-08-18	HUP	Control (CON)
1158	2011-08-18	HUP	Control (CON)
1159	2011-08-18	HUP	Control (CON)
1160	2011-08-24	HUP	Control (CON)
1161	2011-08-24	HUP	Control (CON)
1162	2011-08-24	HUP	Control (CON)
1163	2011-08-30	HUP	Control (CON)
1164	2011-08-30	HUP	Control (CON)
1165	2011-08-30	HUP	Control (CON)
1166	2011-08-30	HUP	Control (CON)
1167	2011-08-31	HUP	Control (CON)
1168	2011-08-31	HUP	Control (CON)
1169	2011-08-31	HUP	Control (CON)
1170	2011-09-01	Scheie	Control (CON)
1171	2011-09-06	HUP	Control (CON)
1172	2011-09-07	HUP	Control (CON)
1173	2011-09-12	Scheie	Case (GLA)
1174	2011-09-14	Scheie	Control (CON)
1175	2011-09-16	Mercy	Case (GLA)
1176	2011-09-16	Mercy	Case (GLA)
1177	2011-09-16	Mercy	Case (GLA)
1178	2011-09-07	HUP	Control (CON)
1179	2011-09-22	Scheie	Control (CON)
1180	2011-09-22	Scheie	Control (CON)
1181	2011-09-26	Scheie	Case (GLA)
1182	2011-09-28	Scheie	Case (GLA)
1183	2011-10-05	Scheie	Case (GLA)
1184	2011-10-06	Scheie	Control (CON)
1185	2011-09-12	Scheie	Control (CON)
1186	2011-09-30	Scheie	Control (CON)
1187	2011-09-16	Scheie	Case (GLA)
1188	2011-09-16	Scheie	Case (GLA)
1189	2011-09-22	Scheie	Case (GLA)
1190	2011-09-28	Scheie	Case (GLA)
1191	2011-09-30	Scheie	Control (CON)
1192	2011-09-30	Scheie	Case (GLA)
1193	2011-10-03	Scheie	Control (CON)
1194	2011-10-06	Scheie	Control (CON)
1195	2011-10-06	Scheie	Control (CON)
1196	2011-10-28	Scheie	Control (CON)
1197	2011-09-12	Scheie	Control (CON)
1198	2011-09-15	Scheie	Control (CON)
1199	2011-09-23	Scheie	Case (GLA)
1200	2011-09-22	Scheie	Control (CON)
1201	2011-09-22	Scheie	Control (CON)
1202	2011-09-23	Scheie	Case (GLA)
1203	2011-09-26	Scheie	Case (GLA)
1204	2011-09-26	Scheie	Case (GLA)
1205	2011-09-26	Scheie	Case (GLA)
1206	2011-09-26	Scheie	Case (GLA)
1207	2011-09-28	Scheie	Case (GLA)
1208	2011-09-30	Mercy	Case (GLA)
1209	2011-09-12	Media	Case (GLA)
1210	2011-09-15	Scheie	Control (CON)
1211	2011-09-21	Scheie	Case (GLA)
1212	2011-09-21	Scheie	Control (CON)
1213	2011-09-22	Scheie	Control (CON)
1214	2011-09-26	Scheie	Control (CON)
1215	2011-09-26	Scheie	Control (CON)
1216	2011-09-29	Scheie	Control (CON)
1217	2011-10-06	Scheie	Control (CON)
1218	2011-10-21	Scheie	Case (GLA)
1219	2011-10-06	Scheie	Control (CON)
1220	2011-10-21	Scheie	Control (CON)
1221	2011-09-14	Scheie	Control (CON)
1222	2011-09-14	Scheie	Control (CON)
1223	2011-09-26	Scheie	Control (CON)
1224	2011-09-26	Scheie	Control (CON)
1225	2011-09-28	Scheie	Control (CON)
1226	2011-09-28	Scheie	Control (CON)
1227	2011-09-30	Mercy	Case (GLA)
1228	2011-10-03	Scheie	Control (CON)
1229	2011-10-10	Scheie	Control (CON)
1230	2011-10-10	Scheie	Control (CON)
1231	2011-10-17	Scheie	Control (CON)
1232	2011-10-12	Scheie	Control (CON)
1233	2011-10-05	Scheie	Case (GLA)
1234	2011-10-06	Scheie	Control (CON)
1235	2011-10-10	Scheie	Control (CON)
1236	2011-10-17	Scheie	Control (CON)
1237	2011-10-26	Scheie	Control (CON)
1238	2011-10-26	Scheie	Control (CON)
1239	2011-10-27	Scheie	Case (GLA)
1240	2011-10-28	Scheie	Case (GLA)
1241	2011-10-28	Scheie	Case (GLA)
1242	2011-10-28	Scheie	Control (CON)
1243	2011-10-28	Scheie	Case (GLA)
1244	2011-10-31	Scheie	Case (GLA)
1245	2011-10-10	Scheie	Control (CON)
1246	2011-10-13	Scheie	Control (CON)
1247	2011-10-13	Scheie	Control (CON)
1248	2011-10-13	Scheie	Control (CON)
1249	2011-10-19	Scheie	Control (CON)
1250	2011-10-24	Scheie	Control (CON)
1251	2011-10-27	Scheie	Case (GLA)
1252	2011-10-28	Mercy	Case (GLA)
1253	2011-10-28	Mercy	Case (GLA)
1254	2011-10-28	Mercy	Case (GLA)
1255	2011-10-31	Scheie	Control (CON)
1256	2011-11-01	Scheie	Control (CON)
1257	2011-10-28	Scheie	Case (GLA)
1258	2011-10-28	Scheie	Case (GLA)
1259	2011-10-28	Scheie	Suspect/Borderline (SUS)
1260	2011-10-28	Scheie	Control (CON)
1261	2011-10-31	Scheie	Control (CON)
1262	2011-11-02	Scheie	Case (GLA)
1263	2011-11-02	Scheie	Control (CON)
1264	2011-11-03	Scheie	Case (GLA)
1265	2011-11-07	Scheie	Control (CON)
1266	2012-02-24	HUP	Control (CON)
1267	2011-11-08	Scheie	Control (CON)
1268	2011-11-30	Scheie	Control (CON)
1269	2011-10-26	Scheie	Case (GLA)
1270	2011-10-27	Scheie	Case (GLA)
1271	2011-10-27	Scheie	Control (CON)
1272	2011-10-28	Scheie	Control (CON)
1273	2011-10-28	Scheie	Case (GLA)
1274	2011-11-01	Scheie	Suspect/Borderline (SUS)
1275	2011-11-02	Scheie	Control (CON)
1276	2011-11-03	Scheie	Control (CON)
1277	2011-11-03	Scheie	Case (GLA)
1278	2011-11-03	Scheie	Case (GLA)
1279	2011-11-07	Scheie	Case (GLA)
1280	2011-11-09	Scheie	Case (GLA)
1281	2011-11-10	Scheie	Control (CON)
1282	2011-11-02	Scheie	Case (GLA)
1283	2011-11-02	HUP	Case (GLA)
1284	2011-11-04	Scheie	Case (GLA)
1285	2011-11-04	Scheie	Case (GLA)
1286	2011-11-04	Scheie	Case (GLA)
1287	2011-11-04	Scheie	Case (GLA)
1288	2011-11-04	Scheie	Case (GLA)
1289	2011-11-07	Scheie	Case (GLA)
1290	2011-11-09	Scheie	Case (GLA)
1291	2011-11-09	Scheie	Control (CON)
1292	2011-11-10	Scheie	Case (GLA)
1293	2011-10-31	Scheie	Control (CON)
1294	2011-11-07	Scheie	Case (GLA)
1295	2011-11-08	Scheie	Case (GLA)
1296	2011-11-09	Scheie	Case (GLA)
1297	2011-11-09	Scheie	Control (CON)
1298	2011-11-09	Scheie	Case (GLA)
1299	2011-11-11	Scheie	Case (GLA)
1300	2011-11-10	Scheie	Control (CON)
1301	2011-11-10	Scheie	Control (CON)
1302	2011-11-30	Scheie	Case (GLA)
1303	2011-11-30	Scheie	Case (GLA)
1304	2011-12-01	Scheie	Case (GLA)
1305	2011-11-09	Scheie	Control (CON)
1306	2011-11-30	Scheie	Suspect/Borderline (SUS)
1307	2012-01-20	Scheie	Control (CON)
1308	2011-12-29	HUP	Control (CON)
1309	2012-01-04	HUP	Control (CON)
1310	2011-12-20	Scheie	Case (GLA)
1311	2011-12-22	Scheie	Case (GLA)
1312	2011-12-23	Scheie	Case (GLA)
1313	2011-12-28	HUP	Suspect/Borderline (SUS)
1314	2012-01-05	HUP	Control (CON)
1315	2012-01-03	HUP	Control (CON)
1316	2012-01-04	HUP	Control (CON)
1317	2011-12-01	Scheie	Case (GLA)
1318	2011-12-02	Scheie	Control (CON)
1319	2011-12-02	Scheie	Case (GLA)
1320	2011-12-06	Scheie	Case (GLA)
1321	2011-12-02	Scheie	Case (GLA)
1322	2011-12-06	Scheie	Case (GLA)
1323	2011-12-07	Scheie	Control (CON)
1324	2011-12-07	Scheie	Case (GLA)
1325	2011-12-08	Scheie	Control (CON)
1326	2011-12-09	Scheie	Case (GLA)
1327	2011-12-13	HUP	Case (GLA)
1328	2011-12-14	HUP	Control (CON)
1329	2011-11-09	Scheie	Suspect/Borderline (SUS)
1330	2011-11-30	Scheie	Case (GLA)
1331	2011-11-10	Scheie	Case (GLA)
1332	2011-12-02	Scheie	Control (CON)
1333	2011-12-08	Scheie	Control (CON)
1334	2011-12-08	Scheie	Control (CON)
1335	2011-12-12	Scheie	Control (CON)
1336	2011-12-16	Scheie	Control (CON)
1337	2011-12-13	Scheie	Control (CON)
1338	2011-12-19	Scheie	Case (GLA)
1339	2011-12-19	Scheie	Case (GLA)
1340	2011-12-20	Scheie	Control (CON)
1341	2011-12-01	Scheie	Case (GLA)
1342	2011-12-02	Scheie	Case (GLA)
1343	2011-12-05	Scheie	Case (GLA)
1344	2011-12-09	Scheie	Control (CON)
1345	2011-12-15	Scheie	Control (CON)
1346	2011-12-15	Scheie	Control (CON)
1347	2011-12-16	Scheie	Control (CON)
1348	2011-12-19	Scheie	Case (GLA)
1349	2011-12-21	Scheie	Control (CON)
1350	2011-12-22	Scheie	Case (GLA)
1351	2011-12-23	Scheie	Case (GLA)
1352	2011-01-05	Scheie	Case (GLA)
1353	2011-12-02	Scheie	Case (GLA)
1354	2011-12-02	Scheie	Suspect/Borderline (SUS)
1355	2011-12-05	Scheie	Case (GLA)
1356	2011-12-06	Scheie	Control (CON)
1357	2011-12-09	Scheie	Case (GLA)
1358	2011-12-09	Scheie	Case (GLA)
1359	2011-12-13	Scheie	Control (CON)
1360	2011-12-14	Scheie	Control (CON)
1361	2011-12-14	Scheie	Case (GLA)
1362	2011-12-14	Scheie	Case (GLA)
1363	2011-12-15	Scheie	Case (GLA)
1364	2011-12-15	Scheie	Case (GLA)
1365	2011-12-14	HUP	Case (GLA)
1366	2011-12-14	HUP	Control (CON)
1367	2011-12-15	HUP	Control (CON)
1368	2011-12-15	HUP	Control (CON)
1369	2011-12-15	HUP	Case (GLA)
1370	2011-12-19	Scheie	Case (GLA)
1371	2011-12-20	HUP	Case (GLA)
1372	2012-01-03	Scheie	Case (GLA)
1373	2012-01-05	Scheie	Control (CON)
1374	2011-12-19	Scheie	Case (GLA)
1375	2012-01-05	Scheie	Control (CON)
1376	2012-01-11	Scheie	Case (GLA)
1377	2011-12-16	Scheie	Control (CON)
1378	2011-12-16	Scheie	Case (GLA)
1379	2012-01-10	Scheie	Control (CON)
1380	2012-01-10	Scheie	Control (CON)
1381	2012-01-11	Scheie	Case (GLA)
1382	2012-01-12	Scheie	Case (GLA)
1383	2012-01-12	Scheie	Case (GLA)
1384	2012-01-16	Scheie	Control (CON)
1385	2012-01-19	Scheie	Case (GLA)
1386	2012-01-19	Scheie	Case (GLA)
1387	2012-01-23	Scheie	Case (GLA)
1388	2012-01-26	Scheie	Case (GLA)
1389	2012-01-05	Scheie	Control (CON)
1390	2012-01-05	Scheie	Case (GLA)
1391	2012-01-09	Scheie	Control (CON)
1392	2012-01-09	Scheie	Case (GLA)
1393	2012-01-13	Mercy	Case (GLA)
1394	2012-01-13	Mercy	Case (GLA)
1395	2012-01-23	Scheie	Case (GLA)
1396	2012-01-17	Scheie	Control (CON)
1397	2012-01-25	Scheie	Control (CON)
1398	2012-01-26	Scheie	Case (GLA)
1399	2012-01-12	Scheie	Control (CON)
1400	2012-01-20	Scheie	Control (CON)
1401	2011-12-27	Scheie	Control (CON)
1402	2011-12-28	Scheie	Case (GLA)
1403	2011-12-28	Scheie	Case (GLA)
1404	2012-01-03	Scheie	Case (GLA)
1405	2012-01-03	Scheie	Case (GLA)
1406	2012-01-25	HUP	Suspect/Borderline (SUS)
1407	2012-01-03	Scheie	Control (CON)
1408	2012-01-05	Scheie	Case (GLA)
1409	2012-01-25	HUP	Control (CON)
1410	2012-01-25	HUP	Case (GLA)
1411	2012-01-31	Scheie	Control (CON)
1412	2012-02-08	Scheie	Case (GLA)
1413	2012-01-06	Scheie	Unknown (UNK)
1414	2012-01-10	Scheie	Control (CON)
1415	2012-01-10	Scheie	Case (GLA)
1416	2012-01-09	Scheie	Control (CON)
1417	2012-01-05	HUP	Control (CON)
1418	2012-01-05	HUP	Control (CON)
1419	2012-01-12	HUP	Control (CON)
1420	2012-01-13	Scheie	Case (GLA)
1421	2012-01-31	Scheie	Control (CON)
1422	2012-01-24	Scheie	Control (CON)
1423	2012-02-01	Scheie	Case (GLA)
1424	2012-01-23	Scheie	Control (CON)
1425	2012-01-30	Scheie	Control (CON)
1426	2012-01-30	Scheie	Case (GLA)
1427	2012-01-31	HUP	Case (GLA)
1428	2012-01-31	Scheie	Control (CON)
1429	2012-02-01	HUP	Case (GLA)
1430	2012-02-01	HUP	Case (GLA)
1431	2012-02-02	Scheie	Case (GLA)
1432	2012-02-03	Scheie	Control (CON)
1433	2012-02-06	Scheie	Control (CON)
1434	2012-02-13	Scheie	Control (CON)
1435	2012-02-13	Scheie	Case (GLA)
1436	2012-02-13	Scheie	Case (GLA)
1437	2012-01-30	Scheie	Case (GLA)
1438	2012-02-08	Scheie	Control (CON)
1439	2012-02-10	Scheie	Case (GLA)
1440	2012-02-13	Scheie	Case (GLA)
1441	2012-02-14	Scheie	Control (CON)
1442	2012-02-14	Scheie	Case (GLA)
1443	2012-02-10	Scheie	Control (CON)
1444	2012-02-14	Scheie	Case (GLA)
1445	2012-02-15	Scheie	Control (CON)
1446	2012-02-17	Scheie	Case (GLA)
1447	2012-02-21	Scheie	Control (CON)
1448	2012-02-29	Scheie	Control (CON)
1449	2012-01-27	Scheie	Case (GLA)
1450	2012-02-03	Scheie	Control (CON)
1451	2012-02-06	Scheie	Suspect/Borderline (SUS)
1452	2012-02-15	Scheie	Case (GLA)
1453	2012-02-22	Scheie	Suspect/Borderline (SUS)
1454	2012-02-24	Scheie	Case (GLA)
1455	2012-02-27	Scheie	Case (GLA)
1456	2012-02-27	Scheie	Suspect/Borderline (SUS)
1457	2012-02-17	Scheie	Case (GLA)
1458	2012-03-15	Scheie	Suspect/Borderline (SUS)
1459	2012-03-06	Scheie	Control (CON)
1460	2012-03-07	Scheie	Control (CON)
1461	2012-02-01	Scheie	Control (CON)
1462	2012-02-02	Scheie	Case (GLA)
1463	2012-02-02	Scheie	Control (CON)
1464	2012-02-09	Scheie	Control (CON)
1465	2012-02-10	HUP	Suspect/Borderline (SUS)
1466	2012-02-10	HUP	Case (GLA)
1467	2012-02-10	HUP	Control (CON)
1468	2012-02-13	HUP	Control (CON)
1469	2012-02-14	HUP	Case (GLA)
1470	2012-02-21	HUP	Control (CON)
1471	2012-02-22	HUP	Control (CON)
1472	2012-02-22	HUP	Suspect/Borderline (SUS)
1473	2012-02-03	Temple	Case (GLA)
1474	2012-02-07	Temple	Control (CON)
1475	2012-02-10	Temple	Case (GLA)
1476	2012-02-16	Temple	Control (CON)
1477	2012-03-16	Scheie	Case (GLA)
1478	2012-03-16	Scheie	Case (GLA)
1479	2012-03-19	Scheie	Suspect/Borderline (SUS)
1480	2012-03-21	Scheie	Suspect/Borderline (SUS)
1481	2012-03-22	Scheie	Control (CON)
1482	2012-03-21	Scheie	Case (GLA)
1483	2012-03-19	Scheie	Control (CON)
1484	2012-03-22	Scheie	Control (CON)
1485	2012-02-24	HUP	Control (CON)
1486	2012-02-27	HUP	Control (CON)
1487	2012-02-29	HUP	Case (GLA)
1488	2012-02-29	HUP	Suspect/Borderline (SUS)
1489	2012-03-01	HUP	Control (CON)
1490	2012-03-02	HUP	Control (CON)
1491	2012-03-02	HUP	Control (CON)
1492	2012-03-02	HUP	Case (GLA)
1493	2012-03-02	HUP	Case (GLA)
1494	2012-03-05	HUP	Suspect/Borderline (SUS)
1495	2012-03-05	HUP	Suspect/Borderline (SUS)
1496	2012-03-05	HUP	Case (GLA)
1497	2012-02-24	Scheie	Case (GLA)
1498	2012-02-24	Scheie	Case (GLA)
1499	2012-02-27	Scheie	Suspect/Borderline (SUS)
1500	2012-03-05	Scheie	Control (CON)
1501	2012-03-07	Scheie	Case (GLA)
1502	2012-03-09	Mercy	Case (GLA)
1503	2012-03-09	Mercy	Case (GLA)
1504	2012-03-09	Mercy	Case (GLA)
1505	2012-03-14	Scheie	Suspect/Borderline (SUS)
1506	2012-03-14	Scheie	Suspect/Borderline (SUS)
1507	2012-03-14	Scheie	Suspect/Borderline (SUS)
1508	2012-03-14	Scheie	Case (GLA)
1509	2012-02-29	Scheie	Suspect/Borderline (SUS)
1510	2012-02-29	Scheie	Suspect/Borderline (SUS)
1511	2012-03-05	Scheie	Suspect/Borderline (SUS)
1512	2012-03-05	Scheie	Case (GLA)
1513	2012-03-09	Scheie	Control (CON)
1514	2012-03-12	Scheie	Suspect/Borderline (SUS)
1515	2012-03-12	Scheie	Suspect/Borderline (SUS)
1516	2012-03-16	Temple	Control (CON)
1517	2012-03-12	Scheie	Control (CON)
1518	2012-03-12	Scheie	Case (GLA)
1519	2012-03-08	Scheie	Control (CON)
1520	2012-03-15	Scheie	Case (GLA)
1521	2012-02-29	Scheie	Suspect/Borderline (SUS)
1522	2012-03-01	Scheie	Case (GLA)
1523	2012-03-01	Scheie	Control (CON)
1524	2012-03-02	Scheie	Case (GLA)
1525	2012-03-05	Scheie	Control (CON)
1526	2012-03-05	Scheie	Case (GLA)
1527	2012-03-08	Scheie	Case (GLA)
1528	2012-03-08	Scheie	Case (GLA)
1529	2012-03-08	Scheie	Suspect/Borderline (SUS)
1530	2012-03-09	Scheie	Control (CON)
1531	2012-03-09	Scheie	Control (CON)
1532	2012-03-12	Scheie	Control (CON)
1533	2012-03-07	HUP	Suspect/Borderline (SUS)
1534	2012-03-07	HUP	Case (GLA)
1535	2012-03-07	HUP	Case (GLA)
1536	2012-03-07	HUP	Case (GLA)
1537	2012-03-07	HUP	Control (CON)
1538	2012-03-08	HUP	Control (CON)
1539	2012-03-08	HUP	Control (CON)
1540	2012-03-08	HUP	Control (CON)
1541	2012-03-09	HUP	Suspect/Borderline (SUS)
1542	2012-03-09	HUP	Suspect/Borderline (SUS)
1543	2012-03-14	HUP	Control (CON)
1544	2012-03-15	HUP	Control (CON)
1545	2012-03-16	HUP	Case (GLA)
1546	2012-03-16	HUP	Control (CON)
1547	2012-03-19	HUP	Suspect/Borderline (SUS)
1548	2012-03-20	HUP	Suspect/Borderline (SUS)
1549	2012-03-21	HUP	Case (GLA)
1550	2012-03-21	HUP	Case (GLA)
1551	2012-03-22	HUP	Case (GLA)
1552	2012-03-22	HUP	Control (CON)
1553	2012-03-27	HUP	Control (CON)
1554	2012-03-28	HUP	Case (GLA)
1555	2012-03-28	HUP	Control (CON)
1556	2012-03-23	HUP	Control (CON)
1557	2011-07-13	Temple	Case (GLA)
1558	2011-05-27	Temple	Case (GLA)
1559	2011-05-27	Temple	Control (CON)
1560	2011-05-31	Temple	Case (GLA)
1561	2011-06-01	Temple	Control (CON)
1562	2011-06-09	Temple	Control (CON)
1563	2011-06-10	Temple	Case (GLA)
1564	2011-06-13	Temple	Control (CON)
1565	2011-06-13	Temple	Case (GLA)
1566	2011-06-15	Temple	Case (GLA)
1567	2011-06-15	Temple	Case (GLA)
1568	2011-06-15	Temple	Case (GLA)
1569	2011-06-16	Temple	Case (GLA)
1570	2011-06-16	Temple	Control (CON)
1571	2011-06-17	Temple	Control (CON)
1572	2011-06-20	Temple	Case (GLA)
1573	2011-06-20	Temple	Case (GLA)
1574	2011-06-20	Temple	Control (CON)
1575	2011-06-21	Temple	Unknown (UNK)
1576	2011-06-21	Temple	Case (GLA)
1577	2011-06-21	Temple	Case (GLA)
1578	2011-06-23	Temple	Control (CON)
1579	2011-06-23	Temple	Control (CON)
1580	2011-06-24	Temple	Case (GLA)
1581	2011-06-24	Temple	Case (GLA)
1582	2011-06-24	Temple	Control (CON)
1583	2011-06-24	Temple	Control (CON)
1584	2011-06-27	Temple	Case (GLA)
1585	2011-06-27	Temple	Case (GLA)
1586	2011-06-27	Temple	Control (CON)
1587	2011-06-27	Temple	Control (CON)
1588	2011-06-28	Temple	Case (GLA)
1589	2011-06-28	Temple	Control (CON)
1590	2011-06-28	Temple	Case (GLA)
1591	2011-06-30	Temple	Case (GLA)
1592	2011-06-30	Temple	Case (GLA)
1593	2011-07-01	Temple	Control (CON)
1594	2011-07-01	Temple	Control (CON)
1595	2011-07-01	Temple	Case (GLA)
1596	2011-07-01	Temple	Control (CON)
1597	2011-07-05	Temple	Case (GLA)
1598	2011-07-06	Temple	Case (GLA)
1599	2011-07-06	Temple	Control (CON)
1600	2011-07-06	Temple	Case (GLA)
1601	2011-07-06	Temple	Control (CON)
1602	2011-07-07	Temple	Case (GLA)
1603	2011-07-07	Temple	Case (GLA)
1604	2011-07-08	Temple	Case (GLA)
1605	2011-07-11	Temple	Control (CON)
1606	2011-07-11	Temple	Case (GLA)
1607	2011-07-11	Temple	Control (CON)
1608	2011-07-12	Temple	Case (GLA)
1609	2011-07-12	Temple	Case (GLA)
1610	2011-07-12	Temple	Control (CON)
1611	2011-07-13	Temple	Case (GLA)
1612	2011-07-14	Temple	Control (CON)
1613	2011-07-14	Temple	Control (CON)
1614	2011-07-14	Temple	Control (CON)
1615	2011-07-15	Temple	Case (GLA)
1616	2011-07-15	Temple	Control (CON)
1617	2011-07-15	Temple	Control (CON)
1618	2011-07-15	Temple	Case (GLA)
1619	2011-07-15	Temple	Control (CON)
1620	2011-07-15	Temple	Control (CON)
1621	2011-07-15	Temple	Control (CON)
1622	2011-07-18	Temple	Control (CON)
1623	2011-07-20	Temple	Case (GLA)
1624	2011-07-21	Temple	Control (CON)
1625	2011-07-21	Temple	Control (CON)
1626	2011-07-22	Temple	Control (CON)
1627	2011-07-22	Temple	Control (CON)
1628	2011-07-25	Temple	Case (GLA)
1629	2011-07-25	Temple	Control (CON)
1630	2011-07-26	Temple	Case (GLA)
1631	2011-07-26	Temple	Case (GLA)
1632	2011-07-27	Temple	Case (GLA)
1633	2011-07-27	Temple	Control (CON)
1634	2011-07-27	Temple	Control (CON)
1635	2011-07-28	Temple	Control (CON)
1636	2011-07-28	Temple	Control (CON)
1637	2011-07-28	Temple	Control (CON)
1638	2011-07-28	Temple	Control (CON)
1639	2011-07-29	Temple	Control (CON)
1640	2011-08-01	Temple	Control (CON)
1641	2011-08-01	Temple	Control (CON)
1642	2011-08-01	Temple	Case (GLA)
1643	2011-08-02	Temple	Control (CON)
1644	2011-08-03	Temple	Control (CON)
1645	2011-08-03	Temple	Control (CON)
1646	2011-08-04	Temple	Case (GLA)
1647	2011-08-04	Temple	Case (GLA)
1648	2011-08-05	Temple	Control (CON)
1649	2011-08-05	Temple	Control (CON)
1650	2011-08-05	Temple	Control (CON)
1651	2011-08-05	Temple	Control (CON)
1652	2011-08-08	Temple	Case (GLA)
1653	2011-08-08	Temple	Control (CON)
1654	2011-08-08	Temple	Control (CON)
1655	2011-08-08	Temple	Case (GLA)
1656	2011-08-09	Temple	Control (CON)
1657	2011-08-16	Temple	Control (CON)
1658	2011-08-17	Temple	Case (GLA)
1659	2011-08-17	Temple	Case (GLA)
1660	2011-08-18	Temple	Case (GLA)
1661	2011-08-18	Temple	Control (CON)
1662	2011-08-18	Temple	Case (GLA)
1663	2011-08-19	Temple	Control (CON)
1664	2011-08-19	Temple	Case (GLA)
1665	2011-08-19	Temple	Control (CON)
1666	2011-08-22	Temple	Control (CON)
1667	2011-08-22	Temple	Control (CON)
1668	2011-08-23	Temple	Control (CON)
1669	2011-08-24	Temple	Control (CON)
1670	2011-08-24	Temple	Case (GLA)
1671	2011-08-24	Temple	Control (CON)
1672	2011-08-26	Temple	Control (CON)
1673	2011-08-26	Temple	Case (GLA)
1674	2011-08-26	Temple	Control (CON)
1675	2011-08-26	Temple	Case (GLA)
1676	2011-08-26	Temple	Case (GLA)
1677	2011-08-31	Temple	Case (GLA)
1678	2011-08-31	Temple	Control (CON)
1679	2011-08-31	Temple	Control (CON)
1680	2011-09-01	Temple	Case (GLA)
1681	2011-09-01	Temple	Control (CON)
1682	2011-09-01	Temple	Control (CON)
1684	2011-09-02	Temple	Control (CON)
1685	2012-01-13	Temple	Case (GLA)
1686	2012-01-18	Temple	Control (CON)
1687	2012-03-22	Scheie	Suspect/Borderline (SUS)
1688	2012-03-27	Scheie	Case (GLA)
1689	2012-03-28	Scheie	Case (GLA)
1690	2012-03-29	Scheie	Control (CON)
1691	2012-03-29	Scheie	Case (GLA)
1692	2012-04-02	Scheie	Case (GLA)
1693	2012-04-05	Scheie	Control (CON)
1694	2012-04-06	Scheie	Case (GLA)
1695	2012-04-09	Scheie	Control (CON)
1696	2012-04-09	Scheie	Suspect/Borderline (SUS)
1697	2012-04-09	Scheie	Case (GLA)
1698	2012-04-10	Scheie	Suspect/Borderline (SUS)
1699	2012-03-22	Scheie	Control (CON)
1700	2012-03-22	Scheie	Case (GLA)
1701	2012-03-26	Scheie	Case (GLA)
1702	2012-03-26	Scheie	Control (CON)
1703	2012-03-26	Scheie	Case (GLA)
1704	2012-03-27	Scheie	Case (GLA)
1705	2012-03-27	Scheie	Control (CON)
1706	2012-03-28	Scheie	Control (CON)
1707	2012-03-29	Scheie	Case (GLA)
1708	2012-03-29	Scheie	Suspect/Borderline (SUS)
1709	2012-03-29	Scheie	Suspect/Borderline (SUS)
1710	2012-03-30	Scheie	Case (GLA)
1711	2012-03-22	Scheie	Suspect/Borderline (SUS)
1712	2012-03-23	Scheie	Suspect/Borderline (SUS)
1713	2012-03-26	Scheie	Suspect/Borderline (SUS)
1714	2012-04-02	Scheie	Case (GLA)
1715	2012-04-03	Scheie	Control (CON)
1716	2012-04-04	Scheie	Suspect/Borderline (SUS)
1717	2012-04-05	Scheie	Suspect/Borderline (SUS)
1718	2012-04-05	Scheie	Case (GLA)
1719	2012-04-06	Scheie	Case (GLA)
1720	2012-04-06	Scheie	Case (GLA)
1721	2012-04-09	Scheie	Control (CON)
1722	2012-04-09	Scheie	Case (GLA)
1723	2012-03-28	HUP	Suspect/Borderline (SUS)
1724	2012-03-29	HUP	Case (GLA)
1725	2012-03-29	HUP	Control (CON)
1726	2012-03-30	HUP	Case (GLA)
1727	2012-04-02	HUP	Case (GLA)
1728	2012-04-03	HUP	Case (GLA)
1729	2012-04-04	HUP	Case (GLA)
1730	2012-04-04	HUP	Suspect/Borderline (SUS)
1731	2012-04-04	HUP	Case (GLA)
1732	2012-04-11	HUP	Control (CON)
1733	2012-04-11	HUP	Control (CON)
1734	2012-04-13	HUP	Control (CON)
1735	2012-03-30	Scheie	Case (GLA)
1736	2012-04-02	Scheie	Case (GLA)
1737	2012-04-02	Scheie	Control (CON)
1738	2012-04-04	Scheie	Suspect/Borderline (SUS)
1739	2012-04-04	Scheie	Control (CON)
1740	2012-04-04	Scheie	Suspect/Borderline (SUS)
1741	2012-04-02	Scheie	Suspect/Borderline (SUS)
1742	2012-04-06	Scheie	Control (CON)
1743	2012-04-05	Scheie	Suspect/Borderline (SUS)
1744	2012-04-06	Scheie	Suspect/Borderline (SUS)
1745	2012-04-10	Scheie	Case (GLA)
1746	2012-04-11	Scheie	Suspect/Borderline (SUS)
1747	2012-04-09	Scheie	Suspect/Borderline (SUS)
1748	2012-04-10	Scheie	Control (CON)
1749	2012-04-10	Scheie	Control (CON)
1750	2012-04-11	Scheie	Control (CON)
1751	2012-04-10	Scheie	Case (GLA)
1752	2012-04-11	Scheie	Control (CON)
1753	2012-04-11	Scheie	Case (GLA)
1754	2012-04-12	Scheie	Suspect/Borderline (SUS)
1755	2012-04-12	Scheie	Suspect/Borderline (SUS)
1756	2012-04-20	HUP	Suspect/Borderline (SUS)
1757	2012-04-27	HUP	Control (CON)
1758	2012-05-15	Scheie	Control (CON)
1759	2012-04-17	Scheie	Case (GLA)
1760	2012-04-17	Scheie	Suspect/Borderline (SUS)
1761	2012-04-24	Scheie	Case (GLA)
1762	2012-04-24	Scheie	Case (GLA)
1763	2012-04-25	HUP	Suspect/Borderline (SUS)
1764	2012-04-25	HUP	Suspect/Borderline (SUS)
1765	2012-04-25	HUP	Case (GLA)
1766	2012-04-26	Scheie	Suspect/Borderline (SUS)
1767	2012-04-26	Scheie	Case (GLA)
1768	2012-05-03	Scheie	Case (GLA)
1769	2012-05-03	Scheie	Control (CON)
1770	2012-05-31	Scheie	Case (GLA)
1771	2012-04-17	Scheie	Control (CON)
1772	2012-04-19	Scheie	Case (GLA)
1773	2012-04-20	Scheie	Suspect/Borderline (SUS)
1774	2012-04-23	Scheie	Control (CON)
1775	2012-04-23	Scheie	Case (GLA)
1776	2012-04-26	Scheie	Case (GLA)
1777	2012-04-26	Scheie	Case (GLA)
1778	2012-04-27	Scheie	Control (CON)
1779	2012-04-27	Scheie	Control (CON)
1780	2012-04-27	Scheie	Case (GLA)
1781	2012-04-30	Scheie	Control (CON)
1782	2012-04-30	Scheie	Suspect/Borderline (SUS)
1783	2012-04-27	Scheie	Suspect/Borderline (SUS)
1784	2012-04-20	Scheie	Case (GLA)
1785	2012-05-29	Scheie	Suspect/Borderline (SUS)
1786	2012-05-29	Scheie	Control (CON)
1787	2012-05-25	Scheie	Control (CON)
1788	2012-05-31	Scheie	Suspect/Borderline (SUS)
1789	2012-04-16	Scheie	Suspect/Borderline (SUS)
1790	2012-04-18	Scheie	Control (CON)
1791	2012-04-19	Scheie	Case (GLA)
1792	2012-04-19	Scheie	Case (GLA)
1793	2012-04-24	Scheie	Control (CON)
1794	2012-04-24	Scheie	Suspect/Borderline (SUS)
1795	2012-04-19	Scheie	Case (GLA)
1796	2012-04-26	Scheie	Suspect/Borderline (SUS)
1797	2012-05-07	Scheie	Case (GLA)
1798	2012-05-07	Scheie	Control (CON)
1799	2012-05-07	Scheie	Control (CON)
1800	2012-05-15	Scheie	Suspect/Borderline (SUS)
1801	2012-04-30	Scheie	Case (GLA)
1802	2012-05-01	Scheie	Suspect/Borderline (SUS)
1803	2012-05-02	Scheie	Suspect/Borderline (SUS)
1804	2012-05-02	Scheie	Suspect/Borderline (SUS)
1805	2012-05-03	Scheie	Control (CON)
1806	2012-05-03	Scheie	Control (CON)
1807	2012-05-15	Scheie	Suspect/Borderline (SUS)
1808	2012-05-15	Scheie	Case (GLA)
1809	2012-05-14	Scheie	Case (GLA)
1810	2012-05-15	Scheie	Control (CON)
1811	2012-05-16	Scheie	Suspect/Borderline (SUS)
1812	2012-05-16	Scheie	Suspect/Borderline (SUS)
1813	2012-05-16	Scheie	Control (CON)
1814	2012-05-16	Scheie	Suspect/Borderline (SUS)
1815	2012-05-17	Scheie	Suspect/Borderline (SUS)
1816	2012-05-16	Scheie	Suspect/Borderline (SUS)
1817	2012-05-21	Scheie	Suspect/Borderline (SUS)
1818	2012-05-23	Scheie	Control (CON)
1819	2012-04-25	Scheie	Case (GLA)
1820	2012-04-25	Scheie	Case (GLA)
1821	2013-04-17	Scheie	Control (CON)
1822	2012-05-03	Scheie	Suspect/Borderline (SUS)
1823	2012-05-04	Scheie	Suspect/Borderline (SUS)
1824	2012-05-04	Scheie	Suspect/Borderline (SUS)
1825	2012-05-17	Scheie	Control (CON)
1826	2012-05-22	Scheie	Case (GLA)
1827	2012-05-18	Scheie	Suspect/Borderline (SUS)
1828	2012-05-31	Scheie	Suspect/Borderline (SUS)
1829	2012-06-05	Scheie	Case (GLA)
1830	2012-06-06	Scheie	Case (GLA)
1831	2012-05-31	Scheie	Control (CON)
1832	2012-06-01	Scheie	Control (CON)
1833	2012-06-05	Scheie	Suspect/Borderline (SUS)
1834	2012-06-05	Scheie	Suspect/Borderline (SUS)
1835	2012-06-06	Scheie	Case (GLA)
1836	2012-06-06	Scheie	Control (CON)
1837	2012-06-07	Scheie	Case (GLA)
1838	2012-06-07	Scheie	Suspect/Borderline (SUS)
1839	2012-06-07	Scheie	Suspect/Borderline (SUS)
1840	2012-06-08	Scheie	Control (CON)
1841	2012-06-12	Scheie	Suspect/Borderline (SUS)
1842	2012-06-12	Scheie	Control (CON)
1843	2012-06-12	Scheie	Case (GLA)
1844	2012-06-13	Temple	Case (GLA)
1845	2012-06-08	Scheie	Case (GLA)
1846	2012-06-08	Scheie	Control (CON)
1847	2012-06-11	Scheie	Suspect/Borderline (SUS)
1848	2012-06-14	Scheie	Suspect/Borderline (SUS)
1849	2012-06-14	Scheie	Suspect/Borderline (SUS)
1850	2012-06-08	Scheie	Control (CON)
1851	2012-06-08	Scheie	Control (CON)
1852	2012-06-11	Scheie	Case (GLA)
1853	2012-06-11	Scheie	Case (GLA)
1854	2012-06-13	Scheie	Suspect/Borderline (SUS)
1855	2012-06-14	Scheie	Suspect/Borderline (SUS)
1856	2012-06-14	Scheie	Control (CON)
1857	2012-06-15	Scheie	Control (CON)
1858	2012-06-19	Scheie	Control (CON)
1859	2012-06-20	Scheie	Control (CON)
1860	2012-06-22	Scheie	Control (CON)
1861	2012-06-13	Scheie	Suspect/Borderline (SUS)
1862	2012-06-15	Mercy	Case (GLA)
1863	2012-06-15	Mercy	Case (GLA)
1864	2012-06-15	Mercy	Case (GLA)
1865	2012-06-15	Mercy	Suspect/Borderline (SUS)
1866	2012-06-15	Scheie	Case (GLA)
1867	2012-06-21	Scheie	Control (CON)
1868	2012-06-18	Scheie	Case (GLA)
1869	2012-06-19	Scheie	Suspect/Borderline (SUS)
1870	2012-06-20	Scheie	Suspect/Borderline (SUS)
1871	2012-06-21	Scheie	Suspect/Borderline (SUS)
1872	2012-06-21	Scheie	Suspect/Borderline (SUS)
1873	2012-06-21	Scheie	Case (GLA)
1874	2012-06-22	Scheie	Suspect/Borderline (SUS)
1875	2012-06-27	Scheie	Case (GLA)
1876	2012-06-28	Scheie	Case (GLA)
1877	2012-06-29	Scheie	Control (CON)
1878	2012-07-02	Scheie	Suspect/Borderline (SUS)
1879	2012-07-05	Scheie	Suspect/Borderline (SUS)
1880	2012-06-25	Scheie	Suspect/Borderline (SUS)
1881	2012-06-28	Scheie	Suspect/Borderline (SUS)
1882	2012-07-02	Scheie	Control (CON)
1883	2012-07-05	Scheie	Suspect/Borderline (SUS)
1884	2012-07-05	Scheie	Suspect/Borderline (SUS)
1885	2012-07-11	Scheie	Control (CON)
1886	2012-07-12	Scheie	Suspect/Borderline (SUS)
1887	2012-07-12	Scheie	Control (CON)
1888	2012-07-12	Scheie	Suspect/Borderline (SUS)
1889	2012-08-03	Scheie	Case (GLA)
1890	2012-07-17	Scheie	Control (CON)
1891	2012-06-25	Scheie	Control (CON)
1892	2012-06-25	Scheie	Case (GLA)
1893	2012-06-21	Scheie	Control (CON)
1894	2012-06-25	Scheie	Case (GLA)
1895	2012-06-27	Scheie	Case (GLA)
1896	2012-06-28	Scheie	Case (GLA)
1897	2012-07-02	Temple	Case (GLA)
1898	2012-06-29	Mercy	Case (GLA)
1899	2012-07-03	Scheie	Control (CON)
1900	2012-07-05	Scheie	Control (CON)
1901	2012-07-05	Scheie	Suspect/Borderline (SUS)
1902	2012-07-09	Scheie	Suspect/Borderline (SUS)
1903	2012-07-10	Scheie	Suspect/Borderline (SUS)
1904	2012-07-10	Scheie	Control (CON)
1905	2012-07-06	Scheie	Case (GLA)
1906	2012-07-12	Scheie	Case (GLA)
1907	2012-07-16	Scheie	Case (GLA)
1908	2012-07-18	Scheie	Case (GLA)
1909	2012-07-20	Scheie	Case (GLA)
1910	2012-07-12	Scheie	Case (GLA)
1911	2012-07-17	Scheie	Control (CON)
1912	2012-07-17	Scheie	Suspect/Borderline (SUS)
1913	2012-07-20	Mercy	Case (GLA)
1914	2012-07-20	Mercy	Case (GLA)
1915	2012-07-23	Scheie	Case (GLA)
1916	2012-07-23	Scheie	Suspect/Borderline (SUS)
1917	2012-07-25	Scheie	Suspect/Borderline (SUS)
1918	2012-11-05	Scheie	Suspect/Borderline (SUS)
1919	2012-11-07	Scheie	Case (GLA)
1920	2012-11-02	Mercy	Case (GLA)
1921	2012-08-16	Scheie	Control (CON)
1922	2012-08-17	Scheie	Case (GLA)
1923	2012-08-21	Scheie	Suspect/Borderline (SUS)
1924	2012-08-22	Scheie	Case (GLA)
1925	2013-04-15	Scheie	Suspect/Borderline (SUS)
1926	2012-07-24	Scheie	Control (CON)
1927	2013-04-19	Scheie	Case (GLA)
1928	2012-07-25	Scheie	Control (CON)
1929	2012-07-27	Scheie	Suspect/Borderline (SUS)
1930	2012-08-02	Scheie	Case (GLA)
1931	2012-08-16	Scheie	Suspect/Borderline (SUS)
1932	2012-08-17	Mercy	Case (GLA)
1933	2012-08-06	Scheie	Suspect/Borderline (SUS)
1934	2011-06-06	Temple	Case (GLA)
1935	2012-08-17	Mercy	Case (GLA)
1936	2012-08-30	Scheie	Control (CON)
1937	2012-08-31	Mercy	Case (GLA)
1938	2012-09-06	Scheie	Suspect/Borderline (SUS)
1939	2012-09-07	Mercy	Case (GLA)
1940	2012-08-28	Scheie	Control (CON)
1941	2012-08-30	Scheie	Suspect/Borderline (SUS)
1942	2012-08-31	Mercy	Case (GLA)
1943	2012-09-06	Scheie	Suspect/Borderline (SUS)
1944	2012-09-11	Scheie	Control (CON)
1945	2012-09-26	Scheie	Control (CON)
1946	2012-09-27	Scheie	Case (GLA)
1947	2012-09-20	Scheie	Suspect/Borderline (SUS)
1948	2012-09-20	Scheie	Control (CON)
1949	2012-10-01	Scheie	Control (CON)
1950	2012-09-21	Scheie	Control (CON)
1951	2012-09-26	Scheie	Case (GLA)
1952	2012-09-27	Scheie	Control (CON)
1953	2012-10-02	Scheie	Control (CON)
1954	2012-10-03	HUP	Case (GLA)
1955	2012-10-03	HUP	Suspect/Borderline (SUS)
1956	2012-09-21	Mercy	Case (GLA)
1957	2012-09-27	Scheie	Case (GLA)
1958	2012-10-01	Scheie	Control (CON)
1959	2012-10-02	Scheie	Control (CON)
1960	2012-10-12	Scheie	Suspect/Borderline (SUS)
1961	2012-10-24	Scheie	Control (CON)
1962	2012-10-05	Mercy	Case (GLA)
1963	2012-10-19	Mercy	Case (GLA)
1964	2012-10-31	Scheie	Case (GLA)
1965	2012-11-08	Scheie	Suspect/Borderline (SUS)
1966	2012-10-10	Scheie	Case (GLA)
1967	2012-10-11	Scheie	Control (CON)
1968	2012-10-12	Scheie	Control (CON)
1969	2012-10-18	Scheie	Case (GLA)
1970	2012-10-22	Scheie	Suspect/Borderline (SUS)
1971	2012-10-25	Scheie	Case (GLA)
1972	2012-11-02	Mercy	Case (GLA)
1973	2012-11-02	Mercy	Case (GLA)
1974	2012-11-13	Scheie	Suspect/Borderline (SUS)
1975	2012-11-01	Scheie	Suspect/Borderline (SUS)
1976	2012-10-25	Scheie	Control (CON)
1977	2012-11-05	Scheie	Suspect/Borderline (SUS)
1978	2012-11-08	Scheie	Case (GLA)
1979	2012-11-14	Scheie	Control (CON)
1980	2012-11-15	Scheie	Control (CON)
1981	2012-11-20	Scheie	Control (CON)
1982	2012-11-20	Scheie	Suspect/Borderline (SUS)
1983	2012-11-20	Scheie	Suspect/Borderline (SUS)
1984	2012-11-20	Scheie	Control (CON)
1985	2012-11-21	HUP	Case (GLA)
1986	2012-11-28	HUP	Suspect/Borderline (SUS)
1987	2012-11-16	Mercy	Suspect/Borderline (SUS)
1988	2012-11-16	Mercy	Suspect/Borderline (SUS)
1989	2012-11-21	HUP	Suspect/Borderline (SUS)
1990	2012-11-28	HUP	Case (GLA)
1991	2012-11-28	HUP	Suspect/Borderline (SUS)
1992	2012-12-05	HUP	Case (GLA)
1993	2012-11-30	Scheie	Control (CON)
1994	2012-12-03	HUP	Suspect/Borderline (SUS)
1995	2012-12-05	HUP	Case (GLA)
1996	2012-12-10	Scheie	Case (GLA)
1997	2012-12-12	HUP	Suspect/Borderline (SUS)
1998	2012-12-13	Scheie	Control (CON)
1999	2012-12-19	Scheie	Control (CON)
2000	2012-12-20	Scheie	Case (GLA)
[truncated: 8,296 more rows]

## Sheet: Enrollment Counts
DETAILED CATEGORIES	Case	Control	Suspect	Unknown	Total
Penn Sites
Scheie	1597	2136	712	12	4445
PCAM	329	976	213	3	1518
Mercy Fitzgerald	170	199	73	0	442
VA	189	14	2	0	205
External Sites					0
Private Practice	234	321	325	2	880
Temple	277	87	45	1	409
Biobank					0
PMBB	31	1954	88	0	2073
Community Efforts					0
Outreach	13	72	29	1	114
In-Reach	2	31	13	3	46
Campaign	41	10	9	0	60
Total	2883	5800	1509	22	10192
*Media excluded (n=2).
*Drexel excluded (n=39).
*Chester excluded (n=22)
MACRO-CATEGORIES	Case	Control	Suspect	Unknown	Total
Penn Sites	2285	3325	1000	15	6610
External Sites	511	408	370	3	1289
Biobank	31	1954	88	0	2073
Community Efforts	56	113	51	4	220
Total	2883	5800	1509	22	10192
*Patients with unknown disease status excluded
MACRO-CATEGORIES	Case	Control	Suspect	Total
Penn Sites	2285	3325	1000	6610	0.648548
External Sites	511	408	370	1289	0.126472
Biobank	31	1954	88	2073	0.203395
Community Efforts	56	113	51	220	0.0215856
Total	2883	5800	1509	10192

## Sheet: Personnel Time Cost
Month	Hourly Rate	Monthly Pay	Enrollers/Month*	Total Enroller Pay	Scheie	Scheie: % of Total	Scheie Cost	PCAM	PCAM: % of Total	PCAM Cost	Mercy	Mercy: % of Total	Mercy Cost	VA	VA: % of Cost	VA Cost	Murphy	Murphy: % of Total	Murphy Cost	Temple	Temple: % of Total	Temple Cost	Total Enrollment
2010-07-01	13	2080	0.75	1560	36	0.923077	1440	3	0.0769231	120	0	0	0	0	0	0	0	0	0	0	0	0	39
2010-08-01	13	2080	2.5	5200	175	0.983146	5112.36	3	0.0168539	87.6404	0	0	0	0	0	0	0	0	0	0	0	0	178
2010-09-01	13	2080	3	6240	65	0.928571	5794.29	5	0.0714286	445.714	0	0	0	0	0	0	0	0	0	0	0	0	70
2010-10-01	13	2080	3.5	7280	113	0.92623	6742.95	9	0.0737705	537.049	0	0	0	0	0	0	0	0	0	0	0	0	122
2010-11-01	13	2080	1.5	3120	62	0.953846	2976	3	0.0461538	144	0	0	0	0	0	0	0	0	0	0	0	0	65
2010-12-01	13	2080	1	2080	42	0.875	1820	6	0.125	260	0	0	0	0	0	0	0	0	0	0	0	0	48
2011-01-01	13	2080	2.75	5720	89	0.89899	5142.22	10	0.10101	577.778	0	0	0	0	0	0	0	0	0	0	0	0	99
2011-02-01	13	2080	2.75	5720	87	0.90625	5183.75	9	0.09375	536.25	0	0	0	0	0	0	0	0	0	0	0	0	96
2011-03-01	13	2080	3	6240	86	0.843137	5261.18	16	0.156863	978.824	0	0	0	0	0	0	0	0	0	0	0	0	102
2011-04-01	13	2080	2.75	5720	92	0.938776	5369.8	6	0.0612245	350.204	0	0	0	0	0	0	0	0	0	0	0	0	98
2011-05-01	13	2080	2	4160	54	0.857143	3565.71	6	0.0952381	396.19	0	0	0	0	0	0	0	0	0	3	0.047619	198.095	63
2011-06-01	13	2080	2.5	5200	59	0.602041	3130.61	3	0.0306122	159.184	2	0.0204082	106.122	0	0	0	0	0	0	34	0.346939	1804.08	98
2011-07-01	13	2080	2.25	4680	42	0.407767	1908.35	4	0.038835	181.748	8	0.0776699	363.495	0	0	0	0	0	0	49	0.475728	2226.41	103
2011-08-01	13	2080	2.25	4680	27	0.272727	1276.36	26	0.262626	1229.09	5	0.0505051	236.364	0	0	0	0	0	0	41	0.414141	1938.18	99
2011-09-01	13	2080	2.5	5200	49	0.731343	3802.99	4	0.0597015	310.448	10	0.149254	776.119	0	0	0	0	0	0	4	0.0597015	310.448	67
2011-10-01	13	2080	1.5	3120	46	0.938776	2928.98	0	0	0	3	0.0612245	191.02	0	0	0	0	0	0	0	0	0	49
2011-11-01	13	2080	1.5	3120	40	0.97561	3043.9	1	0.0243902	76.0976	0	0	0	0	0	0	0	0	0	0	0	0	41
2011-12-01	13	2080	2	4160	53	0.84127	3499.68	10	0.15873	660.317	0	0	0	0	0	0	0	0	0	0	0	0	63
2012-01-01	13	2080	1.75	3640	43	0.741379	2698.62	11	0.189655	690.345	2	0.0344828	125.517	0	0	0	0	0	0	2	0.0344828	125.517	58
2012-02-01	13	2080	1.5	3120	37	0.660714	2061.43	15	0.267857	835.714	0	0	0	0	0	0	0	0	0	4	0.0714286	222.857	56
2012-03-01	13	2080	3	6240	58	0.591837	3693.06	36	0.367347	2292.24	3	0.0306122	191.02	0	0	0	0	0	0	1	0.0102041	63.6735	98
2012-04-01	13	2080	2.75	5720	67	0.8375	4790.5	13	0.1625	929.5	0	0	0	0	0	0	0	0	0	0	0	0	80
2012-05-01	13	2080	1.25	2600	37	1	2600	0	0	0	0	0	0	0	0	0	0	0	0	0	0	0	37
2012-06-01	13	2080	2.5	5200	51	0.894737	4652.63	0	0	0	5	0.0877193	456.14	0	0	0	0	0	0	1	0.0175439	91.2281	57
2012-07-01	13	2080	1.5	3120	30	0.909091	2836.36	0	0	0	2	0.0606061	189.091	0	0	0	0	0	0	1	0.030303	94.5455	33
2012-08-01	13	2080	0.75	1560	11	0.733333	1144	0	0	0	4	0.266667	416	0	0	0	0	0	0	0	0	0	15
2012-09-01	13	2080	0.5	1040	11	0.846154	880	0	0	0	2	0.153846	160	0	0	0	0	0	0	0	0	0	13
2012-10-01	13	2080	1	2080	14	0.777778	1617.78	2	0.111111	231.111	2	0.111111	231.111	0	0	0	0	0	0	0	0	0	18
2012-11-01	13	2080	1.25	2600	16	0.484848	1260.61	5	0.151515	393.939	5	0.151515	393.939	7	0.212121	551.515	0	0	0	0	0	0	33
2012-12-01	13	2080	1.25	2600	21	0.538462	1400	7	0.179487	466.667	3	0.0769231	200	8	0.205128	533.333	0	0	0	0	0	0	39
2013-01-01	13	2080	1.5	3120	24	0.224299	699.813	4	0.0373832	116.636	9	0.0841121	262.43	70	0.654206	2041.12	0	0	0	0	0	0	107
2013-02-01	13	2080	1.5	3120	25	0.595238	1857.14	5	0.119048	371.429	5	0.119048	371.429	7	0.166667	520	0	0	0	0	0	0	42
2013-03-01	13	2080	1.25	2600	24	0.585366	1521.95	2	0.0487805	126.829	8	0.195122	507.317	7	0.170732	443.902	0	0	0	0	0	0	41
2013-04-01	13	2080	2	4160	44	0.721311	3000.66	1	0.0163934	68.1967	5	0.0819672	340.984	11	0.180328	750.164	0	0	0	0	0	0	61
2013-05-01	13	2080	2	4160	46	0.613333	2551.47	3	0.04	166.4	14	0.186667	776.533	12	0.16	665.6	0	0	0	0	0	0	75
2013-06-01	13	2080	2.25	4680	45	0.661765	3097.06	8	0.117647	550.588	10	0.147059	688.235	5	0.0735294	344.118	0	0	0	0	0	0	68
2013-07-01	13	2080	1	2080	41	0.650794	1353.65	17	0.269841	561.27	0	0	0	5	0.0793651	165.079	0	0	0	0	0	0	63
2013-08-01	13	2080	2.25	4680	32	0.533333	2496	20	0.333333	1560	7	0.116667	546	1	0.0166667	78	0	0	0	0	0	0	60
2013-09-01	13	2080	1.75	3640	24	0.55814	2031.63	10	0.232558	846.512	9	0.209302	761.86	0	0	0	0	0	0	0	0	0	43
2013-10-01	13	2080	1.25	2600	8	0.444444	1155.56	3	0.166667	433.333	7	0.388889	1011.11	0	0	0	0	0	0	0	0	0	18
2013-11-01	13	2080	1.5	3120	8	0.666667	2080	2	0.166667	520	2	0.166667	520	0	0	0	0	0	0	0	0	0	12
2013-12-01	13	2080	0.75	1560	1	1	1560	0	0	0	0	0	0	0	0	0	0	0	0	0	0	0	1
2014-01-01	13	2080	1	2080	6	0.461538	960	1	0.0769231	160	6	0.461538	960	0	0	0	0	0	0	0	0	0	13
2014-02-01	13	2080	1	2080	3	0.5	1040	0	0	0	3	0.5	1040	0	0	0	0	0	0	0	0	0	6
2014-03-01	13	2080	0.5	1040	2	0.666667	693.333	1	0.333333	346.667	0	0	0	0	0	0	0	0	0	0	0	0	3
2014-04-01	13	2080	0.5	1040	6	0.857143	891.429	1	0.142857	148.571	0	0	0	0	0	0	0	0	0	0	0	0	7
2014-05-01	13	2080	1	2080	13	0.928571	1931.43	1	0.0714286	148.571	0	0	0	0	0	0	0	0	0	0	0	0	14
2014-06-01	13	2080	1.75	3640	36	1	3640	0	0	0	0	0	0	0	0	0	0	0	0	0	0	0	36
2014-07-01	13	2080	2.5	5200	37	0.544118	2829.41	31	0.455882	2370.59	0	0	0	0	0	0	0	0	0	0	0	0	68
2014-08-01	17	2720	2.5	6800	25	0.625	4250	15	0.375	2550	0	0	0	0	0	0	0	0	0	0	0	0	40
2014-09-01	17	2720	5.5	14960	44	0.389381	5825.13	49	0.433628	6487.08	20	0.176991	2647.79	0	0	0	0	0	0	0	0	0	113
2014-10-01	17	2720	4.25	11560	30	0.454545	5254.55	31	0.469697	5429.7	5	0.0757576	875.758	0	0	0	0	0	0	0	0	0	66
2014-11-01	17	2720	4.25	11560	16	0.533333	6165.33	12	0.4	4624	1	0.0333333	385.333	0	0	0	0	0	0	1	0.0333333	385.333	30
2014-12-01	17	2720	4.25	11560	14	0.35	4046	25	0.625	7225	1	0.025	289	0	0	0	0	0	0	0	0	0	40
2015-01-01	17	2720	5	13600	19	0.327586	4455.17	30	0.517241	7034.48	9	0.155172	2110.34	0	0	0	0	0	0	0	0	0	58
2015-02-01	17	2720	5	13600	13	0.288889	3928.89	23	0.511111	6951.11	9	0.2	2720	0	0	0	0	0	0	0	0	0	45
2015-03-01	17	2720	5	13600	15	0.535714	7285.71	12	0.428571	5828.57	1	0.0357143	485.714	0	0	0	0	0	0	0	0	0	28
2015-04-01	17	2720	4.75	12920	39	0.402062	5194.64	33	0.340206	4395.46	10	0.103093	1331.96	0	0	0	15	0.154639	1997.94	0	0	0	97
2015-05-01	17	2720	7.25	19720	92	0.455446	8981.39	39	0.193069	3807.33	8	0.039604	780.99	0	0	0	63	0.311881	6150.3	0	0	0	202
2015-06-01	17	2720	6.5	17680	96	0.426667	7543.47	42	0.186667	3300.27	16	0.0711111	1257.24	0	0	0	70	0.311111	5500.44	1	0.00444444	78.5778	225
2015-07-01	17	2720	6.75	18360	99	0.430435	7902.78	26	0.113043	2075.48	0	0	0	0	0	0	85	0.369565	6785.22	20	0.0869565	1596.52	230
2015-08-01	17	2720	6.75	18360	111	0.45122	8284.39	50	0.203252	3731.71	4	0.0162602	298.537	0	0	0	70	0.284553	5224.39	11	0.0447154	820.976	246
2015-09-01	17	2720	7	19040	129	0.390909	7442.91	75	0.227273	4327.27	5	0.0151515	288.485	0	0	0	76	0.230303	4384.97	45	0.136364	2596.36	330
2015-10-01	17	2720	7.5	20400	120	0.382166	7796.18	64	0.203822	4157.96	11	0.0350318	714.65	0	0	0	103	0.328025	6691.72	16	0.0509554	1039.49	314
2015-11-01	17	2720	7	19040	59	0.556604	10597.7	16	0.150943	2873.96	1	0.00943396	179.623	0	0	0	17	0.160377	3053.58	13	0.122642	2335.09	106
2015-12-01	17	2720	7	19040	87	0.480663	9151.82	30	0.165746	3155.8	6	0.0331492	631.16	0	0	0	40	0.220994	4207.73	18	0.0994475	1893.48	181
2016-01-01	17	2720	6.5	17680	73	0.506944	8962.78	24	0.166667	2946.67	0	0	0	0	0	0	33	0.229167	4051.67	14	0.0972222	1718.89	144
2016-02-01	17	2720	6.5	17680	77	0.469512	8300.98	25	0.152439	2695.12	0	0	0	0	0	0	38	0.231707	4096.59	24	0.146341	2587.32	164
2016-03-01	17	2720	5.25	14280	54	0.415385	5931.69	18	0.138462	1977.23	1	0.00769231	109.846	0	0	0	45	0.346154	4943.08	12	0.0923077	1318.15	130
2016-04-01	17	2720	5	13600	35	0.4375	5950	22	0.275	3740	2	0.025	340	0	0	0	13	0.1625	2210	8	0.1	1360	80
2016-05-01	17	2720	3.25	8840	9	0.333333	2946.67	3	0.111111	982.222	5	0.185185	1637.04	0	0	0	10	0.37037	3274.07	0	0	0	27
2016-06-01	17	2720	5.75	15640	32	0.542373	8482.71	17	0.288136	4506.44	10	0.169492	2650.85	0	0	0	0	0	0	0	0	0	59
2016-07-01	17	2720	5.75	15640	47	0.552941	8648	25	0.294118	4600	13	0.152941	2392	0	0	0	0	0	0	0	0	0	85
2016-08-01	15	2400	3.75	9000	43	0.614286	5528.57	21	0.3	2700	1	0.0142857	128.571	0	0	0	0	0	0	5	0.0714286	642.857	70
2016-09-01	15	2400	3	7200	30	0.652174	4695.65	5	0.108696	782.609	5	0.108696	782.609	0	0	0	0	0	0	6	0.130435	939.13	46
2016-10-01	15	2400	3	7200	38	0.666667	4800	5	0.0877193	631.579	5	0.0877193	631.579	0	0	0	0	0	0	9	0.157895	1136.84	57
2016-11-01	15	2400	3.5	8400	27	0.586957	4930.43	5	0.108696	913.043	6	0.130435	1095.65	0	0	0	0	0	0	8	0.173913	1460.87	46
2016-12-01	15	2400	4.75	11400	44	0.676923	7716.92	9	0.138462	1578.46	3	0.0461538	526.154	0	0	0	0	0	0	9	0.138462	1578.46	65
2017-01-01	15	2400	5.5	13200	50	0.632911	8354.43	17	0.21519	2840.51	6	0.0759494	1002.53	0	0	0	0	0	0	6	0.0759494	1002.53	79
2017-02-01	15	2400	6.75	16200	47	0.746032	12085.7	8	0.126984	2057.14	0	0	0	0	0	0	0	0	0	8	0.126984	2057.14	63
2017-03-01	15	2400	7.25	17400	43	0.741379	12900	8	0.137931	2400	3	0.0517241	900	0	0	0	0	0	0	4	0.0689655	1200	58
2017-04-01	15	2400	7.25	17400	47	0.723077	12581.5	7	0.107692	1873.85	7	0.107692	1873.85	0	0	0	0	0	0	4	0.0615385	1070.77	65
2017-05-01	15	2400	7.5	18000	53	0.552083	9937.5	34	0.354167	6375	6	0.0625	1125	0	0	0	0	0	0	3	0.03125	562.5	96
2017-06-01	15	2400	8	19200	62	0.558559	10724.3	34	0.306306	5881.08	12	0.108108	2075.68	0	0	0	0	0	0	3	0.027027	518.919	111
2017-07-01	15	2400	6.75	16200	35	0.333333	5400	46	0.438095	7097.14	23	0.219048	3548.57	0	0	0	0	0	0	1	0.00952381	154.286	105
2017-08-01	15	2400	5.5	13200	40	0.34188	4512.82	51	0.435897	5753.85	21	0.179487	2369.23	0	0	0	0	0	0	5	0.042735	564.103	117
2017-09-01	15	2400	6	14400	49	0.382812	5512.5	59	0.460938	6637.5	20	0.15625	2250	0	0	0	0	0	0	0	0	0	128
2017-10-01	15	2400	5.5	13200	36	0.274809	3627.48	21	0.160305	2116.03	11	0.0839695	1108.4	0	0	0	63	0.480916	6348.09	0	0	0	131
2017-11-01	15	2400	6	14400	32	0.290909	4189.09	24	0.218182	3141.82	7	0.0636364	916.364	0	0	0	46	0.418182	6021.82	1	0.00909091	130.909	110
2017-12-01	15	2400	4	9600	27	0.350649	3366.23	11	0.142857	1371.43	5	0.0649351	623.377	0	0	0	31	0.402597	3864.94	3	0.038961	374.026	77
2018-01-01	15	2400	4.75	11400	36	0.514286	5862.86	8	0.114286	1302.86	4	0.0571429	651.429	0	0	0	21	0.3	3420	1	0.0142857	162.857	70
2018-02-01	15	2400	5.25	12600	27	0.391304	4930.43	19	0.275362	3469.57	0	0	0	0	0	0	19	0.275362	3469.57	4	0.057971	730.435	69
2018-03-01	15	2400	4.5	10800	19	0.431818	4663.64	11	0.25	2700	4	0.0909091	981.818	4	0.0909091	981.818	5	0.113636	1227.27	1	0.0227273	245.455	44
2018-04-01	15	2400	6.25	15000	41	0.455556	6833.33	24	0.266667	4000	3	0.0333333	500	14	0.155556	2333.33	7	0.0777778	1166.67	1	0.0111111	166.667	90
2018-05-01	15	2400	4	9600	31	0.534483	5131.03	12	0.206897	1986.21	3	0.0517241	496.552	10	0.172414	1655.17	2	0.0344828	331.034	0	0	0	58
2018-06-01	15	2400	5.25	12600	38	0.791667	9975	6	0.125	1575	2	0.0416667	525	0	0	0	2	0.0416667	525	0	0	0	48
2018-07-01	15	2400	4.75	11400	46	0.657143	7491.43	14	0.2	2280	3	0.0428571	488.571	5	0.0714286	814.286	2	0.0285714	325.714	0	0	0	70
2018-08-01	15	2400	6.5	15600	34	0.478873	7470.42	16	0.225352	3515.49	3	0.0422535	659.155	14	0.197183	3076.06	4	0.056338	878.873	0	0	0	71
Enrolled after 08/18					97		1455	14		210				25		375				4		60
TOTAL		0	5	0	4445		471030	1518		195979	442		59208.2	205		15328.5	880		90150.7	409		39564	7759
MAY 2015 TOTALS					2345		188411	592		75718.4	205		23448.7	133		6092.83
*Enroller counts were calculated manuallly, based on enrollment activity data (REDCap and enrollment #s).
*After August 2018, enrollment greatly slowed, so don't have accurate monthly numbers. For final patients enrolled, made assumption that each enrollment took one hour (at $15/hour).

## Sheet: Transportation Costs
Site	Enrollments		Active Dates	Inactive Dates*	Average Enrollments/Day		Total # Days at Site		SEPTA, Round Trip	Cost for One Enroller	# Enrollers	Total Cost
Private Practice	881		267	26.7	2.99966		293.7		4	1174.8	1.5	1762.2
Mercy	442		177	17.7	2.27016		194.7		4	778.8	1	778.8
Temple	405		168	16.8	2.19156		184.8		4	739.2	1.5	1108.8
*Estimated that 10% of dates at external site yielded no enrollment

## Sheet: Scheie 
Scheie Eye Institute	Cost/Subject	# Patients	Total Cost
Subject Blood Collection*	2.82	2137	6026.34
Subject Saliva Kits†	17.25	2308	39813
Subject Gift Cards‡	10	4445	44450
Personnel Time - Enrolling		4445	471030
Grand Total	N/A	4445	561319
Total Per Subject (4445 enrolled patients)	N/A	4445	129.098
*Blood Collection: $2.82/subject; †Saliva Kits: $17.25/subject; ‡Gift cards: $10/subject

## Sheet: PCAM
PCAM	Cost/Subject	# Patients	Total Cost
Subject Blood Collection*	2.82	418	1178.76
Subject Saliva Kits†	17.25	1100	18975
Subject Gift Cards‡	10	1518	15180
Personnel Time - Enrolling		1518	195979
Total	N/A	1518	231312
Total Per Subject (1518 enrolled subjects)	N/A	1518	153.798
*Blood Collection: $2.82/subject; †Saliva Kits: $17.25/subject; ‡Gift cards: $10/subject

## Sheet: Mercy
Mercy Fitzgerald	Cost/Subject	# Patients	Total Cost
Subject Blood Collection*	2.82	130	366.6
Subject Saliva Kits†	17.25	312	5382
Subject Gift Cards‡	10	442	4420
Personnel Time - Enrolling		442	59208.2
Transportation	N/A	442	778.8
Total	N/A	442	70155.6
Total Per Subject (442 enrolled subjects)	N/A	442	158.723
*Blood Collection: $2.82/subject; †Saliva Kits: $17.25/subject; ‡Gift cards: $10/subject

## Sheet: VA
VA Hospital	Cost/Subject	# Patients	Total Cost
Subject Blood Collection*	2.82	133	375.06
Subject Saliva Kits†	17.25	72	1242
Subject Gift Cards‡	10	205	2050
Personnel Time - Enrolling		205	15328.5
Total	N/A	205	18995.6
Total Per Subject (180 enrolled subjects)	N/A	205	92.6613
*Blood Collection: $2.82/subject; †Saliva Kits: $17.25/subject; ‡Gift cards: $10/subject

## Sheet: Murphy
Murphy	Cost/Subject	# Patients	Total Cost
Subject Blood Collection*	2.82	0	0
Subject Saliva Kits†	17.25	880	15180
Subject Gift Cards‡	10	880	8800
Personnel Time - Enrolling		880	90150.7
Transportation	N/A	880	1762
Total	N/A	880	115893
Total Per Subject (881 enrolled subjects)	N/A	880	131.547
† Assume 7.25 mins per patient, for 324 Murphy suspects at $126.21/hour

## Sheet: Temple
Temple	Cost/Subject	# Patients	Total Cost
Subject Blood Collection*	2.82	140	394.8
Subject Saliva Kits†	17.25	269	4640.25
Subject Gift Cards‡	10	409	4090
Personnel Time - Enrolling		409	39564
Transportation	N/A	409	1108.8
Total	N/A	409	49797.8
Total Per Subject (405 enrolled patients)	N/A	409	121.755

[truncated: 8 more sheets: PMBB, Outreach Events, In-House Screenings, Campaign, Total Costs, Costs Table, Pie Chart, Seasonality]
